# Supplementary material for: Dimethyl itaconate ameliorates cognitive impairment induced by a high-fat diet via the gut-brain axis in mice
Source: Microbiome. 2023 Feb 21;11:30. doi: 10.1186/s40168-023-01471-8 (PMC9942412; doi:10.1186/s40168-023-01471-8)
Supplement: Supplementary file 7 — Additional file 6: Table S1. 377 upregulated DEGs in the hippocampus between HF+Veh group mice and LC+Veh group mice. Table S2. 342 downregulated DEGs in the hippocampus between HF+Veh group mice and LC+Veh group mice. Table S3. 697 upregulated DEGs in the hippocampus between HF+DI group mice and HF+Veh group mice. Table S4. 185 downregulated DEGs in the hippocampus between HF+DI group mice and HF+Veh group mice. Table S5. Significantly enriched GO terms of upregulated DEGs between HF+DI group mice and HF+Veh group mice about biologic process. Only terms with a P < 0.05, minimum count of 3, and enrichment factor > 1.5 were considered significant. Table S6. Significantly enriched GO terms of upregulated DEGs between HF+DI group mice and HF+Veh group mice about cellular component. Only terms with a P < 0.05, minimum count of 3, and enrichment factor > 1.5 were considered significant. Table S7. KEGG pathways analysis of DEGs between HF+DI and HF+Veh groups. Table S8. Predicted KEGG functional pathway at level 1 inferred from 16S rRNA gene sequences using PICRUSt. Table S9. Predicted KEGG functional pathway at level 2 inferred from 16S rRNA gene sequences using PICRUSt. Table S10. Predicted KEGG functional pathway at level 3 inferred from 16S rRNA gene sequences using PICRUSt. Table S11. The qRT-PCR primer sequences used in this study. [file 40168_2023_1471_MOESM6_ESM.xlsx]

## Sheet: Table S1
Table S1 377 upregulated DEGs in the hippocampus between HF+Veh group mice and LC+Veh group mice
ID	fpkm		Fold change	log2(Fold change)	P Value	Symbol	Description
	LC+Veh	HF+Veh
ENSMUSG00000022421	78.645	203.65	2.58948	1.37266	1.4e-19	Nptxr	neuronal pentraxin receptor [Source:MGI Symbol;Acc:MGI:1920590]
ENSMUSG00000037362	7.455	20.015	2.68478	1.4248	8.67e-18	Ccn3	cellular communication network factor 3 [Source:MGI Symbol;Acc:MGI:109185]
ENSMUSG00000058420	7.3	21.315	2.91986	1.5459	1.03e-17	Syt17	synaptotagmin XVII [Source:MGI Symbol;Acc:MGI:104966]
ENSMUSG00000063415	1.02	4.25	4.16667	2.05889	1.07e-15	Cyp26b1	cytochrome P450, family 26, subfamily b, polypeptide 1 [Source:MGI Symbol;Acc:MGI:2176159]
ENSMUSG00000039114	19.005	49.42	2.60037	1.37872	2.74e-15	Nrn1	neuritin 1 [Source:MGI Symbol;Acc:MGI:1915654]
ENSMUSG00000015090	273.58	597.72	2.18481	1.12751	6.2e-14	Ptgds	prostaglandin D2 synthase (brain) [Source:MGI Symbol;Acc:MGI:99261]
ENSMUSG00000022212	26.3	61.52	2.33916	1.22599	1.71e-13	Cpne6	copine VI [Source:MGI Symbol;Acc:MGI:1334445]
ENSMUSG00000038244	54.73	104.235	1.90453	0.929436	1.53e-12	Mical2	microtubule associated monooxygenase, calponin and LIM domain containing 2 [Source:MGI Symbol;Acc:MGI:2444947]
ENSMUSG00000025128	1.33	4.905	3.68797	1.88283	4e-11	Bhlhe22	basic helix-loop-helix family, member e22 [Source:MGI Symbol;Acc:MGI:1930001]
ENSMUSG00000026833	185.35	359.015	1.93696	0.953792	4.08e-11	Olfm1	olfactomedin 1 [Source:MGI Symbol;Acc:MGI:1860437]
ENSMUSG00000007207	55.125	115.83	2.10122	1.07123	4.19e-11	Stx1a	syntaxin 1A (brain) [Source:MGI Symbol;Acc:MGI:109355]
ENSMUSG00000069227	19.545	37.515	1.91942	0.940668	1.51e-10	Gprin1	G protein-regulated inducer of neurite outgrowth 1 [Source:MGI Symbol;Acc:MGI:1349455]
ENSMUSG00000051359	114.64	214.79	1.8736	0.905816	2.56e-10	Ncald	neurocalcin delta [Source:MGI Symbol;Acc:MGI:1196326]
ENSMUSG00000022696	3.04	7.735	2.54441	1.34733	2.78e-10	Sidt1	SID1 transmembrane family, member 1 [Source:MGI Symbol;Acc:MGI:2443155]
ENSMUSG00000026463	23.61	42.755	1.81089	0.856695	4.4e-10	Atp2b4	ATPase, Ca++ transporting, plasma membrane 4 [Source:MGI Symbol;Acc:MGI:88111]
ENSMUSG00000026344	33.965	61.915	1.82291	0.86624	5.39e-10	Lypd1	Ly6/Plaur domain containing 1 [Source:MGI Symbol;Acc:MGI:1919835]
ENSMUSG00000026514	11.78	25.665	2.17869	1.12346	8.99e-10	Cnih3	cornichon family AMPA receptor auxiliary protein 3 [Source:MGI Symbol;Acc:MGI:1920228]
ENSMUSG00000025969	2.44	5.695	2.33402	1.22281	1.6e-09	Nrp2	neuropilin 2 [Source:MGI Symbol;Acc:MGI:1100492]
ENSMUSG00000066705	43.03	75.81	1.76179	0.817045	1.67e-09	Fxyd6	FXYD domain-containing ion transport regulator 6 [Source:MGI Symbol;Acc:MGI:1890226]
ENSMUSG00000071379	23.645	49.785	2.10552	1.07418	2.09e-09	Hpcal1	hippocalcin-like 1 [Source:MGI Symbol;Acc:MGI:1855689]
ENSMUSG00000068735	20.86	37.075	1.77733	0.829708	2.26e-09	Trp53i11	transformation related protein 53 inducible protein 11 [Source:MGI Symbol;Acc:MGI:2670995]
ENSMUSG00000009394	126.815	200.46	1.58073	0.660589	3.44e-09	Syn2	synapsin II [Source:MGI Symbol;Acc:MGI:103020]
ENSMUSG00000016763	3.98	10.095	2.53643	1.3428	3.63e-09	Scube1	signal peptide, CUB domain, EGF-like 1 [Source:MGI Symbol;Acc:MGI:1890616]
ENSMUSG00000021708	6.63	13.02	1.9638	0.973649	5.89e-09	Rasgrf2	RAS protein-specific guanine nucleotide-releasing factor 2 [Source:MGI Symbol;Acc:MGI:109137]
ENSMUSG00000030774	91.305	153	1.6757	0.744766	6.26e-09	Pak1	p21 (RAC1) activated kinase 1 [Source:MGI Symbol;Acc:MGI:1339975]
ENSMUSG00000027220	30.885	58.105	1.88133	0.911756	1.35e-08	Syt13	synaptotagmin XIII [Source:MGI Symbol;Acc:MGI:1933945]
ENSMUSG00000026163	7.495	13.435	1.79253	0.841996	1.56e-08	Sphkap	SPHK1 interactor, AKAP domain containing [Source:MGI Symbol;Acc:MGI:1924879]
ENSMUSG00000026697	1.015	5.275	5.19704	2.37769	1.63e-08	Myoc	myocilin [Source:MGI Symbol;Acc:MGI:1202864]
ENSMUSG00000033316	16.795	30.855	1.83715	0.877472	2.96e-08	Galnt9	polypeptide N-acetylgalactosaminyltransferase 9 [Source:MGI Symbol;Acc:MGI:2677965]
ENSMUSG00000030792	5.355	16.395	3.06162	1.6143	3.02e-08	Dkkl1	dickkopf-like 1 [Source:MGI Symbol;Acc:MGI:1354963]
ENSMUSG00000044071	1.785	4.425	2.47899	1.30975	3.16e-08	Tafa2	TAFA chemokine like family member 2 [Source:MGI Symbol;Acc:MGI:2143691]
ENSMUSG00000021303	10.27	19.605	1.90896	0.932785	4.71e-08	Gng4	guanine nucleotide binding protein (G protein), gamma 4 [Source:MGI Symbol;Acc:MGI:102703]
ENSMUSG00000045763	98.94	162.43	1.6417	0.715192	5.01e-08	Basp1	brain abundant, membrane attached signal protein 1 [Source:MGI Symbol;Acc:MGI:1917600]
ENSMUSG00000053819	12.845	21.935	1.70767	0.772028	5.17e-08	Camk2d	calcium/calmodulin-dependent protein kinase II, delta [Source:MGI Symbol;Acc:MGI:1341265]
ENSMUSG00000028832	313.65	517.8	1.65088	0.723239	6.1e-08	Stmn1	stathmin 1 [Source:MGI Symbol;Acc:MGI:96739]
ENSMUSG00000035456	1.275	4.355	3.41569	1.77218	6.43e-08	Prdm8	PR domain containing 8 [Source:MGI Symbol;Acc:MGI:1924880]
ENSMUSG00000059187	1.03	3.6	3.49515	1.80535	7.75e-08	Tafa1	TAFA chemokine like family member 1 [Source:MGI Symbol;Acc:MGI:2443695]
ENSMUSG00000051985	0.47	2	4.25532	2.08927	8.29e-08	Igfn1	immunoglobulin-like and fibronectin type III domain containing 1 [Source:MGI Symbol;Acc:MGI:3045352]
ENSMUSG00000036422	4.595	9.28	2.01959	1.01406	8.92e-08	Pcdh8	protocadherin 8 [Source:MGI Symbol;Acc:MGI:1306800]
ENSMUSG00000035131	4.245	8.385	1.97527	0.982046	1.08e-07	Brinp3	bone morphogenetic protein/retinoic acid inducible neural specific 3 [Source:MGI Symbol;Acc:MGI:2443035]
ENSMUSG00000073530	0.045	0.54	12	3.58496	1.09e-07	Pappa2	pappalysin 2 [Source:MGI Symbol;Acc:MGI:3051647]
ENSMUSG00000032224	18.52	34.2	1.84665	0.884912	1.11e-07	Fam81a	family with sequence similarity 81, member A [Source:MGI Symbol;Acc:MGI:1924136]
ENSMUSG00000030898	9.105	16.73	1.83745	0.877707	1.42e-07	Cckbr	cholecystokinin B receptor [Source:MGI Symbol;Acc:MGI:99479]
ENSMUSG00000031144	367.19	579.215	1.57743	0.657572	2.29e-07	Syp	synaptophysin [Source:MGI Symbol;Acc:MGI:98467]
ENSMUSG00000004748	25.175	47.255	1.87706	0.908475	2.51e-07	Mtfp1	mitochondrial fission process 1 [Source:MGI Symbol;Acc:MGI:1916686]
ENSMUSG00000041708	40.655	69.67	1.71369	0.777105	3.24e-07	Mpped1	metallophosphoesterase domain containing 1 [Source:MGI Symbol;Acc:MGI:106316]
ENSMUSG00000041559	1.51	4.535	3.00331	1.58655	3.82e-07	Fmod	fibromodulin [Source:MGI Symbol;Acc:MGI:1328364]
ENSMUSG00000049630	5.265	10.285	1.95347	0.966036	4.42e-07	C1ql3	C1q-like 3 [Source:MGI Symbol;Acc:MGI:2387350]
ENSMUSG00000027004	1.72	4.79	2.78488	1.47762	4.44e-07	Frzb	frizzled-related protein [Source:MGI Symbol;Acc:MGI:892032]
ENSMUSG00000032012	3.305	6.075	1.83812	0.878234	4.66e-07	Nectin1	nectin cell adhesion molecule 1 [Source:MGI Symbol;Acc:MGI:1926483]
ENSMUSG00000087141	4.18	8.37	2.00239	1.00172	4.84e-07	Plcxd2	phosphatidylinositol-specific phospholipase C, X domain containing 2 [Source:MGI Symbol;Acc:MGI:3647874]
ENSMUSG00000078816	87.775	134.44	1.53164	0.61508	4.86e-07	Prkcg	protein kinase C, gamma [Source:MGI Symbol;Acc:MGI:97597]
ENSMUSG00000052301	7.64	16.145	2.11322	1.07944	8.06e-07	Doc2a	double C2, alpha [Source:MGI Symbol;Acc:MGI:109446]
ENSMUSG00000066357	27.25	45.295	1.6622	0.733096	8.59e-07	Wdr6	WD repeat domain 6 [Source:MGI Symbol;Acc:MGI:1930140]
ENSMUSG00000039058	32.035	57.5	1.79491	0.843913	8.91e-07	Ak5	adenylate kinase 5 [Source:MGI Symbol;Acc:MGI:2677491]
ENSMUSG00000027895	9.635	19.29	2.00208	1.0015	9.3e-07	Kcnc4	potassium voltage gated channel, Shaw-related subfamily, member 4 [Source:MGI Symbol;Acc:MGI:96670]
ENSMUSG00000030272	25.45	43.63	1.71434	0.777655	9.97e-07	Camk1	calcium/calmodulin-dependent protein kinase I [Source:MGI Symbol;Acc:MGI:1098535]
ENSMUSG00000040659	69.475	110.125	1.5851	0.664576	1.04e-06	Efhd2	EF hand domain containing 2 [Source:MGI Symbol;Acc:MGI:106504]
ENSMUSG00000019997	11.985	23.2	1.93575	0.952895	1.24e-06	Ccn2	cellular communication network factor 2 [Source:MGI Symbol;Acc:MGI:95537]
ENSMUSG00000049556	66.305	109.19	1.64678	0.719651	1.31e-06	Lingo1	leucine rich repeat and Ig domain containing 1 [Source:MGI Symbol;Acc:MGI:1915522]
ENSMUSG00000085007	5.42	10.71	1.97601	0.982594	1.46e-06	Smim43	small integral membrane protein 43 [Source:MGI Symbol;Acc:MGI:3650339]
ENSMUSG00000029602	16.1	29.635	1.84068	0.880241	1.54e-06	Rasal1	RAS protein activator like 1 (GAP1 like) [Source:MGI Symbol;Acc:MGI:1330842]
ENSMUSG00000059173	12.705	20.91	1.64581	0.718797	1.55e-06	Pde1a	phosphodiesterase 1A, calmodulin-dependent [Source:MGI Symbol;Acc:MGI:1201792]
ENSMUSG00000037217	177.175	276.085	1.55826	0.639937	1.76e-06	Syn1	synapsin I [Source:MGI Symbol;Acc:MGI:98460]
ENSMUSG00000030707	38.55	60.395	1.56667	0.647698	1.77e-06	Coro1a	coronin, actin binding protein 1A [Source:MGI Symbol;Acc:MGI:1345961]
ENSMUSG00000027500	63.57	100.835	1.5862	0.665578	1.82e-06	Stmn2	stathmin-like 2 [Source:MGI Symbol;Acc:MGI:98241]
ENSMUSG00000021314	49.83	75.175	1.50863	0.593238	1.9e-06	Amph	amphiphysin [Source:MGI Symbol;Acc:MGI:103574]
ENSMUSG00000061086	7.64	18.555	2.42866	1.28016	2.3e-06	Myl4	myosin, light polypeptide 4 [Source:MGI Symbol;Acc:MGI:97267]
ENSMUSG00000023011	87.335	135.285	1.54904	0.63137	2.55e-06	Faim2	Fas apoptotic inhibitory molecule 2 [Source:MGI Symbol;Acc:MGI:1919643]
ENSMUSG00000026603	14.07	25.765	1.8312	0.87279	2.68e-06	Smyd2	SET and MYND domain containing 2 [Source:MGI Symbol;Acc:MGI:1915889]
ENSMUSG00000056158	8.15	15.965	1.9589	0.970041	3.01e-06	Car10	carbonic anhydrase 10 [Source:MGI Symbol;Acc:MGI:1919855]
ENSMUSG00000064065	5.985	11.035	1.84378	0.882663	3.37e-06	Ipcef1	interaction protein for cytohesin exchange factors 1 [Source:MGI Symbol;Acc:MGI:2444159]
ENSMUSG00000028926	15.23	23.66	1.55351	0.635534	3.51e-06	Cdk14	cyclin-dependent kinase 14 [Source:MGI Symbol;Acc:MGI:894318]
ENSMUSG00000034796	4.98	10.86	2.18072	1.12481	3.64e-06	Cpne7	copine VII [Source:MGI Symbol;Acc:MGI:2142747]
ENSMUSG00000027188	4.525	9.08	2.00663	1.00477	4.26e-06	Pamr1	peptidase domain containing associated with muscle regeneration 1 [Source:MGI Symbol;Acc:MGI:2445082]
ENSMUSG00000030600	14.77	24.095	1.63135	0.706064	4.34e-06	Lrfn1	leucine rich repeat and fibronectin type III domain containing 1 [Source:MGI Symbol;Acc:MGI:2136810]
ENSMUSG00000064125	4.245	8.37	1.97173	0.979463	4.68e-06	Prr36	proline rich 36 [Source:MGI Symbol;Acc:MGI:3605626]
ENSMUSG00000024245	15.285	27.215	1.7805	0.832285	4.75e-06	Tmem178	transmembrane protein 178 [Source:MGI Symbol;Acc:MGI:1915277]
ENSMUSG00000034171	10.305	18.82	1.8263	0.868922	5.56e-06	Faah	fatty acid amide hydrolase [Source:MGI Symbol;Acc:MGI:109609]
ENSMUSG00000025582	41.48	67.76	1.63356	0.708018	6.91e-06	Nptx1	neuronal pentraxin 1 [Source:MGI Symbol;Acc:MGI:107811]
ENSMUSG00000025020	7.005	11.395	1.6267	0.701944	8.46e-06	Slit1	slit guidance ligand 1 [Source:MGI Symbol;Acc:MGI:1315203]
ENSMUSG00000019467	29.455	46.8	1.58886	0.667996	8.71e-06	Arhgef25	Rho guanine nucleotide exchange factor (GEF) 25 [Source:MGI Symbol;Acc:MGI:1277173]
ENSMUSG00000019082	90.2	141.62	1.57007	0.650826	9.14e-06	Slc25a22	solute carrier family 25 (mitochondrial carrier, glutamate), member 22 [Source:MGI Symbol;Acc:MGI:1915517]
ENSMUSG00000026479	1.675	3.34	1.99403	0.995687	1.29e-05	Lamc2	laminin, gamma 2 [Source:MGI Symbol;Acc:MGI:99913]
ENSMUSG00000038020	20.165	30.72	1.52343	0.607325	1.36e-05	Rapgefl1	Rap guanine nucleotide exchange factor (GEF)-like 1 [Source:MGI Symbol;Acc:MGI:3611446]
ENSMUSG00000009216	37.49	59.465	1.58616	0.665535	1.4e-05	Fam163b	family with sequence similarity 163, member B [Source:MGI Symbol;Acc:MGI:1926106]
ENSMUSG00000025425	11.97	20.775	1.73559	0.795425	1.52e-05	St8sia5	ST8 alpha-N-acetyl-neuraminide alpha-2,8-sialyltransferase 5 [Source:MGI Symbol;Acc:MGI:109243]
ENSMUSG00000052981	44.475	71.57	1.60922	0.68636	1.55e-05	Ube2ql1	ubiquitin-conjugating enzyme E2Q family-like 1 [Source:MGI Symbol;Acc:MGI:1924230]
ENSMUSG00000041889	39.18	59.9	1.52884	0.612439	1.59e-05	Shisa4	shisa family member 4 [Source:MGI Symbol;Acc:MGI:1924802]
ENSMUSG00000023805	15.04	25.095	1.66855	0.738595	1.61e-05	Synj2	synaptojanin 2 [Source:MGI Symbol;Acc:MGI:1201671]
ENSMUSG00000050248	2.085	4.335	2.07914	1.05598	1.81e-05	Evc2	EvC ciliary complex subunit 2 [Source:MGI Symbol;Acc:MGI:1915775]
ENSMUSG00000037984	9.63	16.405	1.70353	0.768528	1.98e-05	Neurod6	neurogenic differentiation 6 [Source:MGI Symbol;Acc:MGI:106593]
ENSMUSG00000056306	2.84	5.825	2.05106	1.03637	2.15e-05	Sertm1	serine rich and transmembrane domain containing 1 [Source:MGI Symbol;Acc:MGI:3607715]
ENSMUSG00000044847	1.845	3.795	2.05691	1.04048	2.18e-05	Lsm11	U7 snRNP-specific Sm-like protein LSM11 [Source:MGI Symbol;Acc:MGI:1919540]
ENSMUSG00000051323	1.85	3.21	1.73514	0.795048	2.27e-05	Pcdh19	protocadherin 19 [Source:MGI Symbol;Acc:MGI:2685563]
ENSMUSG00000062372	2.7	4.69	1.73704	0.796629	2.33e-05	Otof	otoferlin [Source:MGI Symbol;Acc:MGI:1891247]
ENSMUSG00000052026	9.13	16.245	1.7793	0.831309	2.45e-05	Slc6a7	solute carrier family 6 (neurotransmitter transporter, L-proline), member 7 [Source:MGI Symbol;Acc:MGI:2147363]
ENSMUSG00000054027	18.56	28.195	1.51913	0.603243	2.47e-05	Nt5dc3	5'-nucleotidase domain containing 3 [Source:MGI Symbol;Acc:MGI:3513266]
ENSMUSG00000038248	6.11	9.905	1.62111	0.696985	2.53e-05	Sobp	sine oculis binding protein [Source:MGI Symbol;Acc:MGI:1924427]
ENSMUSG00000046719	9.83	17.28	1.75788	0.81384	2.83e-05	Nxph3	neurexophilin 3 [Source:MGI Symbol;Acc:MGI:1336188]
ENSMUSG00000020251	2.275	4.825	2.12088	1.08466	2.95e-05	Glt8d2	glycosyltransferase 8 domain containing 2 [Source:MGI Symbol;Acc:MGI:1922032]
ENSMUSG00000040490	4.585	8.205	1.78953	0.839582	3.11e-05	Lrfn2	leucine rich repeat and fibronectin type III domain containing 2 [Source:MGI Symbol;Acc:MGI:1917780]
ENSMUSG00000034310	3.87	6.55	1.69251	0.759161	4.14e-05	Tmem132d	transmembrane protein 132D [Source:MGI Symbol;Acc:MGI:3044963]
ENSMUSG00000033955	8.895	13.695	1.53963	0.622583	4.25e-05	Tnks1bp1	tankyrase 1 binding protein 1 [Source:MGI Symbol;Acc:MGI:2446193]
ENSMUSG00000029151	10.41	36.77	3.53218	1.82056	4.36e-05	Slc30a3	solute carrier family 30 (zinc transporter), member 3 [Source:MGI Symbol;Acc:MGI:1345280]
ENSMUSG00000049112	0.725	2.05	2.82759	1.49957	4.69e-05	Oxtr	oxytocin receptor [Source:MGI Symbol;Acc:MGI:109147]
ENSMUSG00000045903	6.545	10.545	1.61115	0.688094	4.76e-05	Npas4	neuronal PAS domain protein 4 [Source:MGI Symbol;Acc:MGI:2664186]
ENSMUSG00000044933	2.425	4.68	1.9299	0.948524	5.12e-05	Sstr3	somatostatin receptor 3 [Source:MGI Symbol;Acc:MGI:98329]
ENSMUSG00000047907	3.305	5.665	1.71407	0.777426	5.24e-05	Tshz2	teashirt zinc finger family member 2 [Source:MGI Symbol;Acc:MGI:2153084]
ENSMUSG00000059149	6.42	12.525	1.95093	0.964165	5.28e-05	Mfsd4a	major facilitator superfamily domain containing 4A [Source:MGI Symbol;Acc:MGI:2442786]
ENSMUSG00000014601	15.48	23.725	1.53262	0.616003	5.45e-05	Strip1	striatin interacting protein 1 [Source:MGI Symbol;Acc:MGI:2443884]
ENSMUSG00000020926	19.565	30.695	1.56887	0.649729	5.64e-05	Adam11	a disintegrin and metallopeptidase domain 11 [Source:MGI Symbol;Acc:MGI:1098667]
ENSMUSG00000019772	2.795	6.85	2.45081	1.29326	5.67e-05	Vip	vasoactive intestinal polypeptide [Source:MGI Symbol;Acc:MGI:98933]
ENSMUSG00000042532	23.93	36.71	1.53406	0.617353	5.79e-05	Golga7b	golgi autoantigen, golgin subfamily a, 7B [Source:MGI Symbol;Acc:MGI:1918396]
ENSMUSG00000046442	11.755	17.775	1.51212	0.596575	5.9e-05	Ppm1e	protein phosphatase 1E (PP2C domain containing) [Source:MGI Symbol;Acc:MGI:2444096]
ENSMUSG00000023192	2.89	5.545	1.91869	0.940118	6.7e-05	Grm2	glutamate receptor, metabotropic 2 [Source:MGI Symbol;Acc:MGI:1351339]
ENSMUSG00000070348	8.35	12.735	1.52515	0.608951	6.8e-05	Ccnd1	cyclin D1 [Source:MGI Symbol;Acc:MGI:88313]
ENSMUSG00000043659	0.245	1.45	5.91837	2.5652	7.37e-05	Npsr1	neuropeptide S receptor 1 [Source:MGI Symbol;Acc:MGI:2441738]
ENSMUSG00000055523	0.435	1.555	3.57471	1.83783	7.37e-05	Gucy2g	guanylate cyclase 2g [Source:MGI Symbol;Acc:MGI:106025]
ENSMUSG00000000792	4.73	8.455	1.78753	0.837965	7.39e-05	Slc5a5	solute carrier family 5 (sodium iodide symporter), member 5 [Source:MGI Symbol;Acc:MGI:2149330]
ENSMUSG00000063564	0.985	2.15	2.18274	1.12614	8.3e-05	Col23a1	collagen, type XXIII, alpha 1 [Source:MGI Symbol;Acc:MGI:2653243]
ENSMUSG00000036766	33.49	52.4	1.56465	0.645836	8.51e-05	Dner	delta/notch-like EGF repeat containing [Source:MGI Symbol;Acc:MGI:2152889]
ENSMUSG00000026730	4.87	8.045	1.65195	0.724171	8.6e-05	Pter	phosphotriesterase related [Source:MGI Symbol;Acc:MGI:107372]
ENSMUSG00000050896	7.91	14.79	1.86979	0.902872	9.72e-05	Rtn4rl2	reticulon 4 receptor-like 2 [Source:MGI Symbol;Acc:MGI:2669796]
ENSMUSG00000022773	9.05	14.205	1.56961	0.650409	0.000102945	Ypel1	yippee like 1 [Source:MGI Symbol;Acc:MGI:1913303]
ENSMUSG00000090877	1.975	4.545	2.30127	1.20243	0.000108761	Hspa1b	heat shock protein 1B [Source:MGI Symbol;Acc:MGI:99517]
ENSMUSG00000045912	2.1	4.45	2.11905	1.08342	0.000109415	C2cd4c	C2 calcium-dependent domain containing 4C [Source:MGI Symbol;Acc:MGI:2685084]
ENSMUSG00000002068	3.87	8.245	2.13049	1.09119	0.000116042	Ccne1	cyclin E1 [Source:MGI Symbol;Acc:MGI:88316]
ENSMUSG00000003279	30.065	47.07	1.56561	0.646723	0.000118547	Dlgap1	DLG associated protein 1 [Source:MGI Symbol;Acc:MGI:1346065]
ENSMUSG00000015745	13.855	25.525	1.8423	0.881504	0.000122051	Plekho1	pleckstrin homology domain containing, family O member 1 [Source:MGI Symbol;Acc:MGI:1914470]
ENSMUSG00000063873	23.51	37.16	1.5806	0.660476	0.000122235	Slc24a3	solute carrier family 24 (sodium/potassium/calcium exchanger), member 3 [Source:MGI Symbol;Acc:MGI:2137513]
ENSMUSG00000075478	9.13	14.115	1.546	0.628542	0.000145682	Slitrk1	SLIT and NTRK-like family, member 1 [Source:MGI Symbol;Acc:MGI:2679446]
ENSMUSG00000000126	1.435	3.19	2.223	1.15251	0.00014919	Wnt9a	wingless-type MMTV integration site family, member 9A [Source:MGI Symbol;Acc:MGI:2446084]
ENSMUSG00000038026	20.9	32.265	1.54378	0.626467	0.000149667	Kcnj9	potassium inwardly-rectifying channel, subfamily J, member 9 [Source:MGI Symbol;Acc:MGI:108007]
ENSMUSG00000038255	5.28	10.265	1.94413	0.959124	0.000158769	Neurod2	neurogenic differentiation 2 [Source:MGI Symbol;Acc:MGI:107755]
ENSMUSG00000062098	14.435	22.135	1.53343	0.616758	0.000158858	Btbd3	BTB (POZ) domain containing 3 [Source:MGI Symbol;Acc:MGI:2385155]
ENSMUSG00000033717	3.68	6.36	1.72826	0.789321	0.000171816	Adra2a	adrenergic receptor, alpha 2a [Source:MGI Symbol;Acc:MGI:87934]
ENSMUSG00000022382	10.065	15.15	1.50522	0.589971	0.000178725	Wnt7b	wingless-type MMTV integration site family, member 7B [Source:MGI Symbol;Acc:MGI:98962]
ENSMUSG00000017943	26.82	42.74	1.59359	0.672278	0.000181464	Gdap1l1	ganglioside-induced differentiation-associated protein 1-like 1 [Source:MGI Symbol;Acc:MGI:2385163]
ENSMUSG00000051920	1.93	3.91	2.02591	1.01857	0.000187857	Rspo2	R-spondin 2 [Source:MGI Symbol;Acc:MGI:1922667]
ENSMUSG00000038331	4.985	8.6	1.72518	0.786743	0.000201879	Satb2	special AT-rich sequence binding protein 2 [Source:MGI Symbol;Acc:MGI:2679336]
ENSMUSG00000022324	3.06	5.535	1.80882	0.855052	0.000202592	Matn2	matrilin 2 [Source:MGI Symbol;Acc:MGI:109613]
ENSMUSG00000029335	1.205	2.305	1.91286	0.935734	0.000204368	Bmp3	bone morphogenetic protein 3 [Source:MGI Symbol;Acc:MGI:88179]
ENSMUSG00000090061	1.585	2.71	1.70978	0.77381	0.000209226	Nwd2	NACHT and WD repeat domain containing 2 [Source:MGI Symbol;Acc:MGI:1920464]
ENSMUSG00000029189	7.175	11.585	1.61463	0.691207	0.000241615	Sel1l3	sel-1 suppressor of lin-12-like 3 (C. elegans) [Source:MGI Symbol;Acc:MGI:1916941]
ENSMUSG00000022687	1.645	3.33	2.02432	1.01743	0.000248068	Boc	biregional cell adhesion molecule-related/down-regulated by oncogenes (Cdon) binding protein [Source:MGI Symbol;Acc:MGI:2151153]
ENSMUSG00000027971	0.4	1.345	3.3625	1.74953	0.000255592	Ndst4	N-deacetylase/N-sulfotransferase (heparin glucosaminyl) 4 [Source:MGI Symbol;Acc:MGI:1932545]
ENSMUSG00000055078	8.85	13.99	1.58079	0.660647	0.000278067	Gabra5	gamma-aminobutyric acid (GABA) A receptor, subunit alpha 5 [Source:MGI Symbol;Acc:MGI:95617]
ENSMUSG00000028456	2.255	3.885	1.72284	0.784787	0.000284283	Unc13b	unc-13 homolog B [Source:MGI Symbol;Acc:MGI:1342278]
ENSMUSG00000028876	4.285	6.9	1.61027	0.687301	0.000292474	Epha10	Eph receptor A10 [Source:MGI Symbol;Acc:MGI:3586824]
ENSMUSG00000043439	16.505	26.525	1.60709	0.68445	0.000401474	Epop	elongin BC and polycomb repressive complex 2 associated protein [Source:MGI Symbol;Acc:MGI:2143991]
ENSMUSG00000026676	3.57	6.33	1.77311	0.826281	0.000443498	Ccdc3	coiled-coil domain containing 3 [Source:MGI Symbol;Acc:MGI:1921436]
ENSMUSG00000034295	5.455	9.075	1.66361	0.734318	0.000449942	Fhod3	formin homology 2 domain containing 3 [Source:MGI Symbol;Acc:MGI:1925847]
ENSMUSG00000024517	1.275	4.6	3.60784	1.85114	0.000460118	Grp	gastrin releasing peptide [Source:MGI Symbol;Acc:MGI:95833]
ENSMUSG00000021721	1.455	2.88	1.97938	0.98505	0.00051492	Htr1a	5-hydroxytryptamine (serotonin) receptor 1A [Source:MGI Symbol;Acc:MGI:96273]
ENSMUSG00000017978	10.805	17.37	1.60759	0.684899	0.000522081	Cadps2	Ca2+-dependent activator protein for secretion 2 [Source:MGI Symbol;Acc:MGI:2443963]
ENSMUSG00000005447	4.43	9.34	2.10835	1.07612	0.000528831	Pafah1b3	platelet-activating factor acetylhydrolase, isoform 1b, subunit 3 [Source:MGI Symbol;Acc:MGI:108414]
ENSMUSG00000019889	5.215	8.055	1.54458	0.627217	0.000543697	Ptprk	protein tyrosine phosphatase, receptor type, K [Source:MGI Symbol;Acc:MGI:103310]
ENSMUSG00000021250	7.55	14.08	1.8649	0.899099	0.000551856	Fos	FBJ osteosarcoma oncogene [Source:MGI Symbol;Acc:MGI:95574]
ENSMUSG00000029843	0.865	2.21	2.55491	1.35327	0.000565991	Slc13a4	solute carrier family 13 (sodium/sulfate symporters), member 4 [Source:MGI Symbol;Acc:MGI:2442367]
ENSMUSG00000021680	3.83	8.02	2.09399	1.06626	0.000581872	Crhbp	corticotropin releasing hormone binding protein [Source:MGI Symbol;Acc:MGI:88497]
ENSMUSG00000025813	4.925	7.81	1.58579	0.665199	0.000586987	Homer2	homer scaffolding protein 2 [Source:MGI Symbol;Acc:MGI:1347354]
ENSMUSG00000021587	2.84	4.57	1.60915	0.686303	0.000591656	Pcsk1	proprotein convertase subtilisin/kexin type 1 [Source:MGI Symbol;Acc:MGI:97511]
ENSMUSG00000027401	0.18	0.725	4.02778	2.00998	0.000610844	Tgm3	transglutaminase 3, E polypeptide [Source:MGI Symbol;Acc:MGI:98732]
ENSMUSG00000006014	0.38	1.735	4.56579	2.19086	0.000621175	Prg4	proteoglycan 4 (megakaryocyte stimulating factor, articular superficial zone protein) [Source:MGI Symbol;Acc:MGI:1891344]
ENSMUSG00000035357	2.45	4.37	1.78367	0.834852	0.000621849	Pdzrn3	PDZ domain containing RING finger 3 [Source:MGI Symbol;Acc:MGI:1933157]
ENSMUSG00000033726	2.61	6.285	2.40805	1.26786	0.00062762	Emx1	empty spiracles homeobox 1 [Source:MGI Symbol;Acc:MGI:95387]
ENSMUSG00000030782	4.16	7.92	1.90385	0.928917	0.000632772	Tgfb1i1	transforming growth factor beta 1 induced transcript 1 [Source:MGI Symbol;Acc:MGI:102784]
ENSMUSG00000053137	6.78	11.425	1.6851	0.752837	0.000636434	Mapk11	mitogen-activated protein kinase 11 [Source:MGI Symbol;Acc:MGI:1338024]
ENSMUSG00000021591	14.61	22.22	1.52088	0.604903	0.000675343	Glrx	glutaredoxin [Source:MGI Symbol;Acc:MGI:2135625]
ENSMUSG00000063626	1.505	2.76	1.83389	0.874905	0.000709732	Unc5d	unc-5 netrin receptor D [Source:MGI Symbol;Acc:MGI:2389364]
ENSMUSG00000024650	0.265	0.965	3.64151	1.86454	0.000756625	Slc22a6	solute carrier family 22 (organic anion transporter), member 6 [Source:MGI Symbol;Acc:MGI:892001]
ENSMUSG00000054855	3.995	7.265	1.81852	0.862767	0.000776095	Rnd1	Rho family GTPase 1 [Source:MGI Symbol;Acc:MGI:2444878]
ENSMUSG00000091971	3.355	5.775	1.72131	0.783508	0.000845482	Hspa1a	heat shock protein 1A [Source:MGI Symbol;Acc:MGI:96244]
ENSMUSG00000022468	0.525	2.295	4.37143	2.1281	0.000866261	Endou	endonuclease, polyU-specific [Source:MGI Symbol;Acc:MGI:97746]
ENSMUSG00000046159	7.79	13.175	1.69127	0.758108	0.000873582	Chrm3	cholinergic receptor, muscarinic 3, cardiac [Source:MGI Symbol;Acc:MGI:88398]
ENSMUSG00000023886	2.005	3.995	1.99252	0.994593	0.000901358	Smoc2	SPARC related modular calcium binding 2 [Source:MGI Symbol;Acc:MGI:1929881]
ENSMUSG00000039323	9.84	16.205	1.64685	0.719709	0.000953562	Igfbp2	insulin-like growth factor binding protein 2 [Source:MGI Symbol;Acc:MGI:96437]
ENSMUSG00000024670	0.24	1.02	4.25	2.08746	0.0009781	Cd6	CD6 antigen [Source:MGI Symbol;Acc:MGI:103566]
ENSMUSG00000070564	0.485	1.985	4.09278	2.03308	0.00102584	Ntn5	netrin 5 [Source:MGI Symbol;Acc:MGI:2685330]
ENSMUSG00000040875	8.275	12.77	1.5432	0.625927	0.00102808	Osbpl10	oxysterol binding protein-like 10 [Source:MGI Symbol;Acc:MGI:1921736]
ENSMUSG00000001988	1.705	3.95	2.31672	1.21208	0.00106535	Npas1	neuronal PAS domain protein 1 [Source:MGI Symbol;Acc:MGI:109205]
ENSMUSG00000020866	3.87	6.125	1.58269	0.662376	0.0010704	Cacna1g	calcium channel, voltage-dependent, T type, alpha 1G subunit [Source:MGI Symbol;Acc:MGI:1201678]
ENSMUSG00000021743	4.525	7.645	1.6895	0.756599	0.00108626	Fezf2	Fez family zinc finger 2 [Source:MGI Symbol;Acc:MGI:1859823]
ENSMUSG00000048483	9.53	14.765	1.54932	0.631633	0.00114499	Zdhhc22	zinc finger, DHHC-type containing 22 [Source:MGI Symbol;Acc:MGI:2685108]
ENSMUSG00000035105	1.83	3.57	1.95082	0.96408	0.00115263	Egln3	egl-9 family hypoxia-inducible factor 3 [Source:MGI Symbol;Acc:MGI:1932288]
ENSMUSG00000020736	11.69	19.635	1.67964	0.748153	0.00117041	Nt5c	5',3'-nucleotidase, cytosolic [Source:MGI Symbol;Acc:MGI:1354954]
ENSMUSG00000044770	0.3	0.925	3.08333	1.62449	0.00117843	Scml4	Scm polycomb group protein like 4 [Source:MGI Symbol;Acc:MGI:2446140]
ENSMUSG00000020635	8.69	15.665	1.80265	0.850117	0.00121166	Fkbp1b	FK506 binding protein 1b [Source:MGI Symbol;Acc:MGI:1336205]
ENSMUSG00000036617	12.815	19.865	1.55014	0.632395	0.00128616	Etl4	enhancer trap locus 4 [Source:MGI Symbol;Acc:MGI:95454]
ENSMUSG00000039683	0.895	1.58	1.76536	0.819965	0.00154247	Sdk1	sidekick cell adhesion molecule 1 [Source:MGI Symbol;Acc:MGI:2444413]
ENSMUSG00000107928	2.475	3.885	1.5697	0.650486	0.00157858	Gm45140	predicted gene 45140 [Source:MGI Symbol;Acc:MGI:5753716]
ENSMUSG00000021534	3.185	6.66	2.09105	1.06423	0.00160103	1700001L19Rik	RIKEN cDNA 1700001L19 gene [Source:MGI Symbol;Acc:MGI:1916565]
ENSMUSG00000013584	1.06	2.54	2.39623	1.26076	0.00160358	Aldh1a2	aldehyde dehydrogenase family 1, subfamily A2 [Source:MGI Symbol;Acc:MGI:107928]
ENSMUSG00000020656	1.13	2.465	2.18142	1.12526	0.00160385	Grhl1	grainyhead like transcription factor 1 [Source:MGI Symbol;Acc:MGI:2182540]
ENSMUSG00000024256	0.71	2.285	3.21831	1.6863	0.00171575	Adcyap1	adenylate cyclase activating polypeptide 1 [Source:MGI Symbol;Acc:MGI:105094]
ENSMUSG00000040618	4.71	7.57	1.60722	0.684566	0.00174795	Pck2	phosphoenolpyruvate carboxykinase 2 (mitochondrial) [Source:MGI Symbol;Acc:MGI:1860456]
ENSMUSG00000042115	3.305	5.59	1.69138	0.758198	0.00182653	Klhdc8a	kelch domain containing 8A [Source:MGI Symbol;Acc:MGI:2442630]
ENSMUSG00000028434	3.9	5.93	1.52051	0.604558	0.0018929	Epb41l4b	erythrocyte membrane protein band 4.1 like 4b [Source:MGI Symbol;Acc:MGI:1859149]
ENSMUSG00000058626	0.01	0.415	41.5	5.37504	0.00196755	Capn11	calpain 11 [Source:MGI Symbol;Acc:MGI:1352490]
ENSMUSG00000069171	7.87	12.945	1.64485	0.717959	0.00210156	Nr2f1	nuclear receptor subfamily 2, group F, member 1 [Source:MGI Symbol;Acc:MGI:1352451]
ENSMUSG00000060402	2.04	3.94	1.93137	0.949626	0.00231586	Chst8	carbohydrate sulfotransferase 8 [Source:MGI Symbol;Acc:MGI:1916197]
ENSMUSG00000021803	1.78	3.205	1.80056	0.848447	0.00234784	Cdhr1	cadherin-related family member 1 [Source:MGI Symbol;Acc:MGI:2157782]
ENSMUSG00000074607	7.43	11.65	1.56797	0.648896	0.00243433	Tox2	TOX high mobility group box family member 2 [Source:MGI Symbol;Acc:MGI:3611233]
ENSMUSG00000028909	6.75	10.355	1.53407	0.617368	0.00248582	Ptpru	protein tyrosine phosphatase, receptor type, U [Source:MGI Symbol;Acc:MGI:1321151]
ENSMUSG00000038764	3.985	7.17	1.79925	0.847393	0.0025075	Ptpn3	protein tyrosine phosphatase, non-receptor type 3 [Source:MGI Symbol;Acc:MGI:105307]
ENSMUSG00000043301	2.85	5.11	1.79298	0.842361	0.00256749	Kcnj6	potassium inwardly-rectifying channel, subfamily J, member 6 [Source:MGI Symbol;Acc:MGI:104781]
ENSMUSG00000034271	11.685	17.85	1.5276	0.611266	0.00272606	Jdp2	Jun dimerization protein 2 [Source:MGI Symbol;Acc:MGI:1932093]
ENSMUSG00000034701	0.285	0.995	3.49123	1.80373	0.00276283	Neurod1	neurogenic differentiation 1 [Source:MGI Symbol;Acc:MGI:1339708]
ENSMUSG00000046287	2.095	3.615	1.72554	0.787045	0.00276463	Pnma3	paraneoplastic antigen MA3 [Source:MGI Symbol;Acc:MGI:2180565]
ENSMUSG00000000120	1.5	2.745	1.83	0.871844	0.00277786	Ngfr	nerve growth factor receptor (TNFR superfamily, member 16) [Source:MGI Symbol;Acc:MGI:97323]
ENSMUSG00000045314	2.495	4.115	1.6493	0.721853	0.00294999	Sowahb	sosondowah ankyrin repeat domain family member B [Source:MGI Symbol;Acc:MGI:1925338]
ENSMUSG00000008136	10.95	16.7	1.52511	0.608917	0.00310758	Fhl2	four and a half LIM domains 2 [Source:MGI Symbol;Acc:MGI:1338762]
ENSMUSG00000046593	0.845	2.055	2.43195	1.28212	0.00322436	Tmem215	transmembrane protein 215 [Source:MGI Symbol;Acc:MGI:2444167]
ENSMUSG00000022103	10.835	16.56	1.52838	0.612004	0.00340235	Gfra2	glial cell line derived neurotrophic factor family receptor alpha 2 [Source:MGI Symbol;Acc:MGI:1195462]
ENSMUSG00000067578	1.905	3.995	2.09711	1.0684	0.00340843	Cbln4	cerebellin 4 precursor protein [Source:MGI Symbol;Acc:MGI:2154433]
ENSMUSG00000058400	0.105	0.725	6.90476	2.78759	0.00345749	Qrfpr	pyroglutamylated RFamide peptide receptor [Source:MGI Symbol;Acc:MGI:2677633]
ENSMUSG00000018012	10.12	16.355	1.61611	0.692522	0.00346611	Rac3	Rac family small GTPase 3 [Source:MGI Symbol;Acc:MGI:2180784]
ENSMUSG00000028527	12.48	19.91	1.59535	0.673875	0.00356786	Ak4	adenylate kinase 4 [Source:MGI Symbol;Acc:MGI:87979]
ENSMUSG00000022372	2.425	4.45	1.83505	0.875821	0.00364855	Sla	src-like adaptor [Source:MGI Symbol;Acc:MGI:104295]
ENSMUSG00000070570	208.64	479.915	2.30021	1.20176	0.00372918	Slc17a7	solute carrier family 17 (sodium-dependent inorganic phosphate cotransporter), member 7 [Source:MGI Symbol;Acc:MGI:1920211]
ENSMUSG00000033249	4.77	8.305	1.74109	0.799991	0.00383189	Hsf4	heat shock transcription factor 4 [Source:MGI Symbol;Acc:MGI:1347058]
ENSMUSG00000042724	5.165	7.89	1.52759	0.611257	0.00407155	Map3k9	mitogen-activated protein kinase kinase kinase 9 [Source:MGI Symbol;Acc:MGI:2449952]
ENSMUSG00000021647	2.91	6.51	2.23711	1.16164	0.00431864	Cartpt	CART prepropeptide [Source:MGI Symbol;Acc:MGI:1351330]
ENSMUSG00000027568	1.455	2.815	1.93471	0.952116	0.00451329	Ntsr1	neurotensin receptor 1 [Source:MGI Symbol;Acc:MGI:97386]
ENSMUSG00000029769	17.61	26.66	1.51391	0.598282	0.00456485	Ccdc136	coiled-coil domain containing 136 [Source:MGI Symbol;Acc:MGI:1918128]
ENSMUSG00000021773	3.96	7.75	1.95707	0.968696	0.00458989	Comtd1	catechol-O-methyltransferase domain containing 1 [Source:MGI Symbol;Acc:MGI:1916406]
ENSMUSG00000102206	1.255	2.06	1.64143	0.714957	0.00466103	Pcdha11	protocadherin alpha 11 [Source:MGI Symbol;Acc:MGI:1298372]
ENSMUSG00000032807	1.065	2.36	2.21596	1.14793	0.00472294	Alox12b	arachidonate 12-lipoxygenase, 12R type [Source:MGI Symbol;Acc:MGI:1274782]
ENSMUSG00000032501	3.04	4.755	1.56414	0.645374	0.00482514	Trib1	tribbles pseudokinase 1 [Source:MGI Symbol;Acc:MGI:2443397]
ENSMUSG00000049420	1.19	2.155	1.81092	0.856726	0.00495343	Tmem200a	transmembrane protein 200A [Source:MGI Symbol;Acc:MGI:1924470]
ENSMUSG00000041272	2.55	4.1	1.60784	0.685127	0.00505865	Tox	thymocyte selection-associated high mobility group box [Source:MGI Symbol;Acc:MGI:2181659]
ENSMUSG00000031398	1.855	2.81	1.51482	0.599151	0.00511879	Plxna3	plexin A3 [Source:MGI Symbol;Acc:MGI:107683]
ENSMUSG00000029307	0.85	2.05	2.41176	1.27009	0.00514403	Dmp1	dentin matrix protein 1 [Source:MGI Symbol;Acc:MGI:94910]
ENSMUSG00000053004	4.03	6.64	1.64764	0.720403	0.00530171	Hrh1	histamine receptor H1 [Source:MGI Symbol;Acc:MGI:107619]
ENSMUSG00000049796	0.705	2.325	3.29787	1.72154	0.00548966	Crh	corticotropin releasing hormone [Source:MGI Symbol;Acc:MGI:88496]
ENSMUSG00000024647	3.14	4.86	1.54777	0.630192	0.00559213	Cbln2	cerebellin 2 precursor protein [Source:MGI Symbol;Acc:MGI:88282]
ENSMUSG00000047155	2.185	3.71	1.69794	0.763786	0.00586547	Cyp4x1	cytochrome P450, family 4, subfamily x, polypeptide 1 [Source:MGI Symbol;Acc:MGI:1932403]
ENSMUSG00000043614	6.17	9.645	1.56321	0.644511	0.00597288	Vps37d	vacuolar protein sorting 37D [Source:MGI Symbol;Acc:MGI:2159402]
ENSMUSG00000036502	4.53	6.845	1.51104	0.595539	0.00616589	Tmem255a	transmembrane protein 255A [Source:MGI Symbol;Acc:MGI:3045722]
ENSMUSG00000021217	1.955	3.02	1.54476	0.62738	0.00647287	Tshz3	teashirt zinc finger family member 3 [Source:MGI Symbol;Acc:MGI:2442819]
ENSMUSG00000006958	1.565	3.015	1.92652	0.945995	0.00672452	Chrd	chordin [Source:MGI Symbol;Acc:MGI:1313268]
ENSMUSG00000024957	2.615	5.685	2.174	1.12035	0.0069086	Kcnk4	potassium channel, subfamily K, member 4 [Source:MGI Symbol;Acc:MGI:1298234]
ENSMUSG00000039395	0.85	1.96	2.30588	1.20532	0.00696422	Mreg	melanoregulin [Source:MGI Symbol;Acc:MGI:2151839]
ENSMUSG00000043964	6.765	10.205	1.5085	0.593114	0.00708533	Orai3	ORAI calcium release-activated calcium modulator 3 [Source:MGI Symbol;Acc:MGI:3039586]
ENSMUSG00000022376	1.575	2.61	1.65714	0.728698	0.00714073	Adcy8	adenylate cyclase 8 [Source:MGI Symbol;Acc:MGI:1341110]
ENSMUSG00000001520	4.17	6.83	1.63789	0.711838	0.00736987	Nrip2	nuclear receptor interacting protein 2 [Source:MGI Symbol;Acc:MGI:1891884]
ENSMUSG00000023484	0.25	1.37	5.48	2.45418	0.0077278	Prph	peripherin [Source:MGI Symbol;Acc:MGI:97774]
ENSMUSG00000032269	1.585	3.135	1.97792	0.983983	0.00786657	Htr3a	5-hydroxytryptamine (serotonin) receptor 3A [Source:MGI Symbol;Acc:MGI:96282]
ENSMUSG00000032532	171.44	313.18	1.82676	0.869288	0.00792469	Cck	cholecystokinin [Source:MGI Symbol;Acc:MGI:88297]
ENSMUSG00000036856	1.905	3.045	1.59843	0.676651	0.0079834	Wnt4	wingless-type MMTV integration site family, member 4 [Source:MGI Symbol;Acc:MGI:98957]
ENSMUSG00000026430	4.955	7.5	1.51362	0.598006	0.00803647	Rassf5	Ras association (RalGDS/AF-6) domain family member 5 [Source:MGI Symbol;Acc:MGI:1926375]
ENSMUSG00000063954	4.625	10.85	2.34595	1.23017	0.00812756	H2ac19	H2A clustered histone 19 [Source:MGI Symbol;Acc:MGI:2448283]
ENSMUSG00000031872	1.975	4	2.02532	1.01815	0.00814503	Bean1	brain expressed, associated with Nedd4, 1 [Source:MGI Symbol;Acc:MGI:1929597]
ENSMUSG00000075334	14	33.745	2.41036	1.26925	0.00819726	Rprm	reprimo, TP53 dependent G2 arrest mediator candidate [Source:MGI Symbol;Acc:MGI:1915124]
ENSMUSG00000001763	4.755	7.485	1.57413	0.654557	0.00871565	Tspan33	tetraspanin 33 [Source:MGI Symbol;Acc:MGI:1919012]
ENSMUSG00000054459	92.045	161.58	1.75545	0.811837	0.00903998	Vsnl1	visinin-like 1 [Source:MGI Symbol;Acc:MGI:1349453]
ENSMUSG00000047228	0.26	0.665	2.55769	1.35484	0.00921221	A2ml1	alpha-2-macroglobulin like 1 [Source:MGI Symbol;Acc:MGI:3039594]
ENSMUSG00000029661	1.24	2.455	1.97984	0.985383	0.00936465	Col1a2	collagen, type I, alpha 2 [Source:MGI Symbol;Acc:MGI:88468]
ENSMUSG00000042942	0.35	0.62	1.77143	0.824913	0.00941016	Greb1l	growth regulation by estrogen in breast cancer-like [Source:MGI Symbol;Acc:MGI:3576497]
ENSMUSG00000093910	0.37	1	2.7027	1.4344	0.00951727	Zfp853	zinc finger protein 853 [Source:MGI Symbol;Acc:MGI:2685638]
ENSMUSG00000030137	3.425	5.57	1.62628	0.701573	0.00966692	Tuba8	tubulin, alpha 8 [Source:MGI Symbol;Acc:MGI:1858225]
ENSMUSG00000027335	3.71	6.63	1.78706	0.83759	0.00975887	Adra1d	adrenergic receptor, alpha 1d [Source:MGI Symbol;Acc:MGI:106673]
ENSMUSG00000048482	0.99	1.775	1.79293	0.842319	0.00979322	Bdnf	brain derived neurotrophic factor [Source:MGI Symbol;Acc:MGI:88145]
ENSMUSG00000016520	0.85	1.57	1.84706	0.88523	0.0100877	Lnx2	ligand of numb-protein X 2 [Source:MGI Symbol;Acc:MGI:2155959]
ENSMUSG00000068744	1.245	2.58	2.07229	1.05123	0.0103262	Psrc1	proline/serine-rich coiled-coil 1 [Source:MGI Symbol;Acc:MGI:1913099]
ENSMUSG00000002032	11.62	18.155	1.56239	0.643757	0.0103407	Tmem25	transmembrane protein 25 [Source:MGI Symbol;Acc:MGI:1918937]
ENSMUSG00000042540	0.81	2.035	2.51235	1.32903	0.0103733	Acot5	acyl-CoA thioesterase 5 [Source:MGI Symbol;Acc:MGI:2384969]
ENSMUSG00000078746	0.105	1.735	16.5238	4.04647	0.0108546	Fam205a4	family with sequence similarity 205, member A4 [Source:MGI Symbol;Acc:MGI:5434294]
ENSMUSG00000004446	2.095	3.575	1.70644	0.770993	0.0111982	Bid	BH3 interacting domain death agonist [Source:MGI Symbol;Acc:MGI:108093]
ENSMUSG00000053560	2.71	4.91	1.81181	0.85743	0.0112198	Ier2	immediate early response 2 [Source:MGI Symbol;Acc:MGI:104815]
ENSMUSG00000078886	1.395	3.275	2.34767	1.23123	0.0117119	Gm2026	predicted gene 2026 [Source:MGI Symbol;Acc:MGI:3780195]
ENSMUSG00000095407	1.695	2.795	1.64897	0.721563	0.0118133	Tmem200c	transmembrane protein 200C [Source:MGI Symbol;Acc:MGI:3646281]
ENSMUSG00000035033	17.34	33.345	1.92301	0.943367	0.0119371	Tbr1	T-box brain transcription factor 1 [Source:MGI Symbol;Acc:MGI:107404]
ENSMUSG00000025723	2.545	5.61	2.20432	1.14034	0.0120006	Nmb	neuromedin B [Source:MGI Symbol;Acc:MGI:1915289]
ENSMUSG00000040086	0.04	0.29	7.25	2.85798	0.0121416	Tnni3k	TNNI3 interacting kinase [Source:MGI Symbol;Acc:MGI:2443276]
ENSMUSG00000036437	3.09	4.68	1.51456	0.598902	0.0124592	Npy1r	neuropeptide Y receptor Y1 [Source:MGI Symbol;Acc:MGI:104963]
ENSMUSG00000048485	0.81	1.595	1.96914	0.977563	0.0125025	Zbtb8b	zinc finger and BTB domain containing 8b [Source:MGI Symbol;Acc:MGI:2387181]
ENSMUSG00000042797	2.59	4.66	1.79923	0.847378	0.0128386	Aqp11	aquaporin 11 [Source:MGI Symbol;Acc:MGI:1913583]
ENSMUSG00000022041	0.065	0.355	5.46154	2.44931	0.0134612	Chrna2	cholinergic receptor, nicotinic, alpha polypeptide 2 (neuronal) [Source:MGI Symbol;Acc:MGI:87886]
ENSMUSG00000031297	2.31	3.75	1.62338	0.698998	0.0135297	Slc7a3	solute carrier family 7 (cationic amino acid transporter, y+ system), member 3 [Source:MGI Symbol;Acc:MGI:1100521]
ENSMUSG00000037493	6.57	9.995	1.52131	0.605313	0.0135378	Cib2	calcium and integrin binding family member 2 [Source:MGI Symbol;Acc:MGI:1929293]
ENSMUSG00000051354	0.015	0.365	24.3333	4.60486	0.0135925	Samd3	sterile alpha motif domain containing 3 [Source:MGI Symbol;Acc:MGI:2685469]
ENSMUSG00000021032	1.66	3.495	2.10542	1.07411	0.013622	Ngb	neuroglobin [Source:MGI Symbol;Acc:MGI:2151886]
ENSMUSG00000118219	0.41	0.92	2.2439	1.16601	0.0141255	Gm29695	predicted gene, 29695 [Source:MGI Symbol;Acc:MGI:5588854]
ENSMUSG00000037664	2.775	4.91	1.76937	0.823235	0.0141593	Cdkn1c	cyclin-dependent kinase inhibitor 1C (P57) [Source:MGI Symbol;Acc:MGI:104564]
ENSMUSG00000018634	3.945	6.02	1.52598	0.609738	0.0145551	Crhr1	corticotropin releasing hormone receptor 1 [Source:MGI Symbol;Acc:MGI:88498]
ENSMUSG00000050064	1.33	2.08	1.56391	0.645157	0.0147853	Zfp697	zinc finger protein 697 [Source:MGI Symbol;Acc:MGI:2139736]
ENSMUSG00000021091	4.915	7.495	1.52492	0.608737	0.015591	Serpina3n	serine (or cysteine) peptidase inhibitor, clade A, member 3N [Source:MGI Symbol;Acc:MGI:105045]
ENSMUSG00000030108	1.975	3.65	1.8481	0.886044	0.015816	Slc6a13	solute carrier family 6 (neurotransmitter transporter, GABA), member 13 [Source:MGI Symbol;Acc:MGI:95629]
ENSMUSG00000096549	0.045	0.73	16.2222	4.0199	0.015954	Prickle4	prickle planar cell polarity protein 4 [Source:MGI Symbol;Acc:MGI:2685785]
ENSMUSG00000028602	0.08	0.38	4.75	2.24793	0.0162465	Tnfrsf8	tumor necrosis factor receptor superfamily, member 8 [Source:MGI Symbol;Acc:MGI:99908]
ENSMUSG00000028971	3.7	7.49	2.02432	1.01744	0.0163248	Cort	cortistatin [Source:MGI Symbol;Acc:MGI:109538]
ENSMUSG00000053693	9.655	18.44	1.90989	0.93349	0.0168622	Mast1	microtubule associated serine/threonine kinase 1 [Source:MGI Symbol;Acc:MGI:1861901]
ENSMUSG00000029507	5.32	8.685	1.63252	0.7071	0.0170673	Pus1	pseudouridine synthase 1 [Source:MGI Symbol;Acc:MGI:1929237]
ENSMUSG00000002289	0.505	1.475	2.92079	1.54636	0.0171057	Angptl4	angiopoietin-like 4 [Source:MGI Symbol;Acc:MGI:1888999]
ENSMUSG00000040258	3.23	5.335	1.6517	0.723954	0.0174582	Nxph4	neurexophilin 4 [Source:MGI Symbol;Acc:MGI:1336197]
ENSMUSG00000067594	1.895	3.095	1.63325	0.707742	0.017652	Krt77	keratin 77 [Source:MGI Symbol;Acc:MGI:3588209]
ENSMUSG00000021214	0.275	1.175	4.27273	2.09516	0.017748	Akr1c18	aldo-keto reductase family 1, member C18 [Source:MGI Symbol;Acc:MGI:2145420]
ENSMUSG00000024713	0.93	1.515	1.62903	0.704015	0.0178207	Pcsk5	proprotein convertase subtilisin/kexin type 5 [Source:MGI Symbol;Acc:MGI:97515]
ENSMUSG00000048965	2.11	3.26	1.54502	0.627629	0.0186973	Mrgpre	MAS-related GPR, member E [Source:MGI Symbol;Acc:MGI:2441884]
ENSMUSG00000032511	0.625	1.035	1.656	0.727703	0.018994	Scn5a	sodium channel, voltage-gated, type V, alpha [Source:MGI Symbol;Acc:MGI:98251]
ENSMUSG00000020096	0.42	1.52	3.61905	1.85561	0.0191913	Tbata	thymus, brain and testes associated [Source:MGI Symbol;Acc:MGI:1923820]
ENSMUSG00000028358	0.47	0.885	1.88298	0.913017	0.0194037	Zfp618	zinc finger protein 618 [Source:MGI Symbol;Acc:MGI:1919950]
ENSMUSG00000022935	1.41	2.505	1.7766	0.829115	0.0201477	Grik1	glutamate receptor, ionotropic, kainate 1 [Source:MGI Symbol;Acc:MGI:95814]
ENSMUSG00000102422	0.615	1.375	2.23577	1.16077	0.0201851	Iqschfp	Iqcj and Schip1 fusion protein [Source:MGI Symbol;Acc:MGI:5439400]
ENSMUSG00000061298	2.27	3.48	1.53304	0.616395	0.0201916	Agbl4	ATP/GTP binding protein-like 4 [Source:MGI Symbol;Acc:MGI:1918244]
ENSMUSG00000046561	0.085	0.34	4	2	0.020297	Arsj	arylsulfatase J [Source:MGI Symbol;Acc:MGI:2443513]
ENSMUSG00000020000	2.59	3.905	1.50772	0.59237	0.0203632	Moxd1	monooxygenase, DBH-like 1 [Source:MGI Symbol;Acc:MGI:1921582]
ENSMUSG00000067071	4.855	7.645	1.57467	0.655045	0.0211848	Hes6	hairy and enhancer of split 6 [Source:MGI Symbol;Acc:MGI:1859852]
ENSMUSG00000076437	10.005	15.345	1.53373	0.617047	0.021663	Selenoh	selenoprotein H [Source:MGI Symbol;Acc:MGI:1919907]
ENSMUSG00000033788	0.385	0.725	1.88312	0.913123	0.0218128	Dysf	dysferlin [Source:MGI Symbol;Acc:MGI:1349385]
ENSMUSG00000067879	39.41	65.85	1.6709	0.740622	0.0221377	Vxn	vexin [Source:MGI Symbol;Acc:MGI:1924232]
ENSMUSG00000044674	1.195	2.01	1.68201	0.750185	0.0222098	Fzd1	frizzled class receptor 1 [Source:MGI Symbol;Acc:MGI:1196625]
ENSMUSG00000058153	17.61	32.43	1.84157	0.880934	0.0225484	Sez6l	seizure related 6 homolog like [Source:MGI Symbol;Acc:MGI:1935121]
ENSMUSG00000028654	2.82	4.285	1.5195	0.6036	0.0228079	Mycl	v-myc avian myelocytomatosis viral oncogene lung carcinoma derived [Source:MGI Symbol;Acc:MGI:96799]
ENSMUSG00000024371	0.095	0.48	5.05263	2.33703	0.0228311	C2	complement component 2 (within H-2S) [Source:MGI Symbol;Acc:MGI:88226]
ENSMUSG00000037600	0.001	0.215	215	7.74819	0.0233079	Kdf1	keratinocyte differentiation factor 1 [Source:MGI Symbol;Acc:MGI:1916323]
ENSMUSG00000043088	0.001	0.14	140	7.12928	0.0239918	Il17re	interleukin 17 receptor E [Source:MGI Symbol;Acc:MGI:1889371]
ENSMUSG00000047606	0.965	1.705	1.76684	0.821171	0.0239974	Ankrd34c	ankyrin repeat domain 34C [Source:MGI Symbol;Acc:MGI:2685617]
ENSMUSG00000048616	1.195	2.51	2.10042	1.07068	0.0242207	Nog	noggin [Source:MGI Symbol;Acc:MGI:104327]
ENSMUSG00000005958	3.025	4.545	1.50248	0.587345	0.024994	Ephb3	Eph receptor B3 [Source:MGI Symbol;Acc:MGI:104770]
ENSMUSG00000041696	0.885	1.735	1.96045	0.971186	0.0252948	Rasl12	RAS-like, family 12 [Source:MGI Symbol;Acc:MGI:1918034]
ENSMUSG00000039714	6.82	12.215	1.79106	0.84081	0.0253416	Cplx3	complexin 3 [Source:MGI Symbol;Acc:MGI:2384571]
ENSMUSG00000035431	2.14	3.665	1.71262	0.776202	0.0257404	Sstr1	somatostatin receptor 1 [Source:MGI Symbol;Acc:MGI:98327]
ENSMUSG00000018339	4.455	6.94	1.5578	0.63951	0.0257805	Gpx3	glutathione peroxidase 3 [Source:MGI Symbol;Acc:MGI:105102]
ENSMUSG00000034891	133.03	221.69	1.66647	0.736792	0.0263467	Sncb	synuclein, beta [Source:MGI Symbol;Acc:MGI:1889011]
ENSMUSG00000021747	2.825	4.315	1.52743	0.61111	0.0267206	Cfap20dc	CFAP20 domain containing [Source:MGI Symbol;Acc:MGI:1926154]
ENSMUSG00000055723	1.71	2.875	1.68129	0.749566	0.0267695	Rras2	related RAS viral (r-ras) oncogene 2 [Source:MGI Symbol;Acc:MGI:1914172]
ENSMUSG00000113786	0.001	0.36	360	8.49185	0.0270146	Gm49384	predicted gene, 49384 [Source:MGI Symbol;Acc:MGI:6121607]
ENSMUSG00000056749	3.19	5.165	1.61912	0.695212	0.0271492	Nfil3	nuclear factor, interleukin 3, regulated [Source:MGI Symbol;Acc:MGI:109495]
ENSMUSG00000026839	2.025	3.19	1.57531	0.655635	0.0275848	Upp2	uridine phosphorylase 2 [Source:MGI Symbol;Acc:MGI:1923904]
ENSMUSG00000043811	16.14	32.415	2.00836	1.00602	0.0278739	Rtn4r	reticulon 4 receptor [Source:MGI Symbol;Acc:MGI:2136886]
ENSMUSG00000059013	3.975	6.01	1.51195	0.59641	0.0280038	Sh2d3c	SH2 domain containing 3C [Source:MGI Symbol;Acc:MGI:1351631]
ENSMUSG00000028640	0.001	0.125	125	6.96578	0.0281993	Tfap2c	transcription factor AP-2, gamma [Source:MGI Symbol;Acc:MGI:106032]
ENSMUSG00000040663	0.06	0.4	6.66667	2.73697	0.0294579	Clcf1	cardiotrophin-like cytokine factor 1 [Source:MGI Symbol;Acc:MGI:1930088]
ENSMUSG00000049744	1.29	2.345	1.81783	0.862217	0.0294684	Arhgap15	Rho GTPase activating protein 15 [Source:MGI Symbol;Acc:MGI:1923367]
ENSMUSG00000043668	2.06	3.21	1.55825	0.639929	0.0296439	Tox3	TOX high mobility group box family member 3 [Source:MGI Symbol;Acc:MGI:3039593]
ENSMUSG00000020905	0.245	0.61	2.4898	1.31603	0.0296447	Usp43	ubiquitin specific peptidase 43 [Source:MGI Symbol;Acc:MGI:2444541]
ENSMUSG00000004473	0.455	0.995	2.18681	1.12883	0.0297605	Clec11a	C-type lectin domain family 11, member a [Source:MGI Symbol;Acc:MGI:1298219]
ENSMUSG00000110622	0.001	0.07	70	6.12928	0.0310895	Iqcn	IQ motif containing N [Source:MGI Symbol;Acc:MGI:3708784]
ENSMUSG00000022887	2.915	4.67	1.60206	0.679927	0.031224	Masp1	mannan-binding lectin serine peptidase 1 [Source:MGI Symbol;Acc:MGI:88492]
ENSMUSG00000007877	0.995	2.43	2.44221	1.28819	0.0314718	Tcap	titin-cap [Source:MGI Symbol;Acc:MGI:1330233]
ENSMUSG00000034384	0.001	0.135	135	7.07682	0.0315894	Barhl2	BarH like homeobox 2 [Source:MGI Symbol;Acc:MGI:1859314]
ENSMUSG00000039462	0.001	0.1	100	6.64386	0.0315894	Col10a1	collagen, type X, alpha 1 [Source:MGI Symbol;Acc:MGI:88445]
ENSMUSG00000026544	1.475	2.875	1.94915	0.962847	0.0322202	Dusp23	dual specificity phosphatase 23 [Source:MGI Symbol;Acc:MGI:1915690]
ENSMUSG00000050211	0.585	1.1	1.88034	0.910995	0.0324887	Pla2g4e	phospholipase A2, group IVE [Source:MGI Symbol;Acc:MGI:1919144]
ENSMUSG00000045509	0.78	1.625	2.08333	1.05889	0.0327149	Gpr150	G protein-coupled receptor 150 [Source:MGI Symbol;Acc:MGI:2441872]
ENSMUSG00000020080	0.895	1.68	1.87709	0.908502	0.0333925	Hkdc1	hexokinase domain containing 1 [Source:MGI Symbol;Acc:MGI:2384910]
ENSMUSG00000025475	8.565	15.245	1.77992	0.831811	0.0341065	Adgra1	adhesion G protein-coupled receptor A1 [Source:MGI Symbol;Acc:MGI:1277167]
ENSMUSG00000019880	0.8	1.695	2.11875	1.08321	0.0344052	Rspo3	R-spondin 3 [Source:MGI Symbol;Acc:MGI:1920030]
ENSMUSG00000050822	2.295	4.095	1.78431	0.835369	0.0348904	Slc29a4	solute carrier family 29 (nucleoside transporters), member 4 [Source:MGI Symbol;Acc:MGI:2385330]
ENSMUSG00000030769	0.095	0.51	5.36842	2.4245	0.0351119	Slc5a11	solute carrier family 5 (sodium/glucose cotransporter), member 11 [Source:MGI Symbol;Acc:MGI:1919316]
ENSMUSG00000028709	0.67	1.29	1.92537	0.945138	0.0352663	Mob3c	MOB kinase activator 3C [Source:MGI Symbol;Acc:MGI:2140623]
ENSMUSG00000021852	3.305	5.13	1.55219	0.634309	0.0369371	Slc35f4	solute carrier family 35, member F4 [Source:MGI Symbol;Acc:MGI:1922538]
ENSMUSG00000104318	0.72	1.205	1.67361	0.742964	0.0377405	Pcdha7	protocadherin alpha 7 [Source:MGI Symbol;Acc:MGI:1298369]
ENSMUSG00000020836	2.21	3.815	1.72624	0.787637	0.0377547	Coro6	coronin 6 [Source:MGI Symbol;Acc:MGI:2183448]
ENSMUSG00000097993	1.19	2.01	1.68908	0.756234	0.038069	Ptprv	protein tyrosine phosphatase, receptor type, V [Source:MGI Symbol;Acc:MGI:108027]
ENSMUSG00000027977	0.735	1.175	1.59864	0.676845	0.0391037	Ndst3	N-deacetylase/N-sulfotransferase (heparan glucosaminyl) 3 [Source:MGI Symbol;Acc:MGI:1932544]
ENSMUSG00000046999	2.18	3.385	1.55275	0.634828	0.0394852	1110032F04Rik	RIKEN cDNA 1110032F04 gene [Source:MGI Symbol;Acc:MGI:1915975]
ENSMUSG00000052392	0.285	0.605	2.12281	1.08597	0.0400655	Acot4	acyl-CoA thioesterase 4 [Source:MGI Symbol;Acc:MGI:2159621]
ENSMUSG00000079022	0.05	0.185	3.7	1.88753	0.0415414	Col22a1	collagen, type XXII, alpha 1 [Source:MGI Symbol;Acc:MGI:1916950]
ENSMUSG00000026315	0.44	0.925	2.10227	1.07195	0.0424672	Serpinb8	serine (or cysteine) peptidase inhibitor, clade B, member 8 [Source:MGI Symbol;Acc:MGI:894657]
ENSMUSG00000044548	1.11	1.775	1.5991	0.677259	0.0428307	Dact1	dishevelled-binding antagonist of beta-catenin 1 [Source:MGI Symbol;Acc:MGI:1891740]
ENSMUSG00000033177	0.285	0.73	2.5614	1.35693	0.0429585	Tmprss7	transmembrane serine protease 7 [Source:MGI Symbol;Acc:MGI:2686594]
ENSMUSG00000039208	2.14	3.635	1.6986	0.764345	0.0431505	Metrnl	meteorin, glial cell differentiation regulator-like [Source:MGI Symbol;Acc:MGI:2384806]
ENSMUSG00000039956	0.001	0.285	285	8.15482	0.0436183	Mrap	melanocortin 2 receptor accessory protein [Source:MGI Symbol;Acc:MGI:1924287]
ENSMUSG00000029123	0.44	0.88	2	1	0.0444256	Stk32b	serine/threonine kinase 32B [Source:MGI Symbol;Acc:MGI:1927552]
ENSMUSG00000090667	0.225	0.615	2.73333	1.45066	0.0456583	Mdfic2	MyoD family inhibitor domain containing 2 [Source:MGI Symbol;Acc:MGI:2685611]
ENSMUSG00000046550	2.005	3.235	1.61347	0.690163	0.0469873	Spin2c	spindlin family, member 2C [Source:MGI Symbol;Acc:MGI:3605548]
ENSMUSG00000029641	1.645	3.11	1.89058	0.918827	0.0476458	Rasl11a	RAS-like, family 11, member A [Source:MGI Symbol;Acc:MGI:1916145]
ENSMUSG00000076498	4.01	7.895	1.96883	0.977337	0.0476745	Trbc2	T cell receptor beta, constant 2 [Source:MGI Symbol;Acc:MGI:4835227]
ENSMUSG00000037185	1.145	1.945	1.69869	0.764423	0.0479484	Krt80	keratin 80 [Source:MGI Symbol;Acc:MGI:1921377]
ENSMUSG00000063661	0.205	0.62	3.02439	1.59664	0.0488966	Krt73	keratin 73 [Source:MGI Symbol;Acc:MGI:3607712]
ENSMUSG00000000386	0.001	0.19	190	7.56986	0.0492101	Mx1	MX dynamin-like GTPase 1 [Source:MGI Symbol;Acc:MGI:97243]
ENSMUSG00000073975	0.001	0.16	160	7.32193	0.0492101	Olfr550	olfactory receptor 550 [Source:MGI Symbol;Acc:MGI:3030384]
ENSMUSG00000111409	0.001	0.105	105	6.71425	0.0493036	Gm49380	predicted gene, 49380 [Source:MGI Symbol;Acc:MGI:6121601]

## Sheet: Table S2
Table S2 342 downregulated DEGs in the hippocampus between HF+Veh group mice and LC+Veh group mice
Id	fpkm		Fold change	log2(Fold change)	P Value	Symbol	Description
	LC+Veh	HF+Veh
ENSMUSG00000046480	423.865	223.255	0.526713	-0.924912	2.58e-15	Scn4b	sodium channel, type IV, beta [Source:MGI Symbol;Acc:MGI:2687406]
ENSMUSG00000090291	142.63	76.35	0.535301	-0.901577	1.7e-13	Lrrc10b	leucine rich repeat containing 10B [Source:MGI Symbol;Acc:MGI:2685551]
ENSMUSG00000071234	151.59	81.48	0.537502	-0.895657	7.99e-12	Syndig1l	synapse differentiation inducing 1 like [Source:MGI Symbol;Acc:MGI:2685107]
ENSMUSG00000034472	291.345	172.285	0.591344	-0.757931	1.35e-11	Rasd2	RASD family, member 2 [Source:MGI Symbol;Acc:MGI:1922391]
ENSMUSG00000036095	50.145	24.59	0.490378	-1.02803	2.11e-11	Dgkb	diacylglycerol kinase, beta [Source:MGI Symbol;Acc:MGI:2442474]
ENSMUSG00000021478	61.97	31.195	0.503389	-0.990255	2.93e-11	Drd1	dopamine receptor D1 [Source:MGI Symbol;Acc:MGI:99578]
ENSMUSG00000020599	225.21	128.135	0.568958	-0.813606	2.95e-11	Rgs9	regulator of G-protein signaling 9 [Source:MGI Symbol;Acc:MGI:1338824]
ENSMUSG00000048240	630.975	389.24	0.616887	-0.696923	3.46e-11	Gng7	guanine nucleotide binding protein (G protein), gamma 7 [Source:MGI Symbol;Acc:MGI:95787]
ENSMUSG00000074968	27.315	14.045	0.514186	-0.959637	1.09e-10	Ano3	anoctamin 3 [Source:MGI Symbol;Acc:MGI:3613666]
ENSMUSG00000032625	10.415	5.47	0.525204	-0.92905	1.43e-10	Thsd7a	thrombospondin, type I, domain containing 7A [Source:MGI Symbol;Acc:MGI:2685683]
ENSMUSG00000040407	8.29	3.775	0.455368	-1.1349	1.62e-10	Akap9	A kinase (PRKA) anchor protein (yotiao) 9 [Source:MGI Symbol;Acc:MGI:2178217]
ENSMUSG00000038370	394.395	240.075	0.608717	-0.716156	1.8e-10	Pcp4l1	Purkinje cell protein 4-like 1 [Source:MGI Symbol;Acc:MGI:1913675]
ENSMUSG00000062151	10.985	5.965	0.543013	-0.880941	2.59e-10	Unc13c	unc-13 homolog C [Source:MGI Symbol;Acc:MGI:2149021]
ENSMUSG00000026834	5.065	1.93	0.381046	-1.39196	3.95e-10	Acvr1c	activin A receptor, type IC [Source:MGI Symbol;Acc:MGI:2661081]
ENSMUSG00000054162	75.76	39.5	0.521383	-0.939584	4.91e-10	Spock3	sparc/osteonectin, cwcv and kazal-like domains proteoglycan 3 [Source:MGI Symbol;Acc:MGI:1920152]
ENSMUSG00000022708	2.425	1.4	0.57732	-0.792558	5.23e-10	Zbtb20	zinc finger and BTB domain containing 20 [Source:MGI Symbol;Acc:MGI:1929213]
ENSMUSG00000023868	202.61	106.665	0.526455	-0.925619	1.03e-09	Pde10a	phosphodiesterase 10A [Source:MGI Symbol;Acc:MGI:1345143]
ENSMUSG00000061718	1346.21	838.535	0.622883	-0.682966	1.07e-09	Ppp1r1b	protein phosphatase 1, regulatory inhibitor subunit 1B [Source:MGI Symbol;Acc:MGI:94860]
ENSMUSG00000055639	12.315	5.55	0.45067	-1.14986	1.11e-09	Dach1	dachshund family transcription factor 1 [Source:MGI Symbol;Acc:MGI:1277991]
ENSMUSG00000015843	94.6	46.68	0.493446	-1.01904	1.26e-09	Rxrg	retinoid X receptor gamma [Source:MGI Symbol;Acc:MGI:98216]
ENSMUSG00000024077	37.27	19.63	0.526697	-0.924955	1.43e-09	Strn	striatin, calmodulin binding protein [Source:MGI Symbol;Acc:MGI:1333757]
ENSMUSG00000019943	187.685	118.3	0.630311	-0.665863	7.4e-09	Atp2b1	ATPase, Ca++ transporting, plasma membrane 1 [Source:MGI Symbol;Acc:MGI:104653]
ENSMUSG00000022840	249.12	159.02	0.638327	-0.647633	7.5e-09	Adcy5	adenylate cyclase 5 [Source:MGI Symbol;Acc:MGI:99673]
ENSMUSG00000032946	135.425	81.435	0.601329	-0.733773	7.99e-09	Rasgrp2	RAS, guanyl releasing protein 2 [Source:MGI Symbol;Acc:MGI:1333849]
ENSMUSG00000032827	50.475	31.35	0.6211	-0.687104	9.69e-09	Ppp1r9a	protein phosphatase 1, regulatory subunit 9A [Source:MGI Symbol;Acc:MGI:2442401]
ENSMUSG00000027827	100.345	56.52	0.563257	-0.828135	1.6e-08	Kcnab1	potassium voltage-gated channel, shaker-related subfamily, beta member 1 [Source:MGI Symbol;Acc:MGI:109155]
ENSMUSG00000068696	291.5	165.56	0.567959	-0.816142	4.75e-08	Gpr88	G-protein coupled receptor 88 [Source:MGI Symbol;Acc:MGI:1927653]
ENSMUSG00000039103	10.525	4.01	0.380998	-1.39215	4.96e-08	Nexn	nexilin [Source:MGI Symbol;Acc:MGI:1916060]
ENSMUSG00000017491	40.43	17.96	0.444225	-1.17064	4.98e-08	Rarb	retinoic acid receptor, beta [Source:MGI Symbol;Acc:MGI:97857]
ENSMUSG00000022489	622.165	396.665	0.637556	-0.649376	6.14e-08	Pde1b	phosphodiesterase 1B, Ca2+-calmodulin dependent [Source:MGI Symbol;Acc:MGI:97523]
ENSMUSG00000019990	54.435	31.015	0.569762	-0.811568	1.32e-07	Pde7b	phosphodiesterase 7B [Source:MGI Symbol;Acc:MGI:1352752]
ENSMUSG00000020723	36.945	21.59	0.584382	-0.775016	1.84e-07	Cacng4	calcium channel, voltage-dependent, gamma subunit 4 [Source:MGI Symbol;Acc:MGI:1859167]
ENSMUSG00000021379	47.095	28.72	0.609831	-0.713518	1.91e-07	Id4	inhibitor of DNA binding 4 [Source:MGI Symbol;Acc:MGI:99414]
ENSMUSG00000023274	27.07	15.97	0.589952	-0.761331	1.99e-07	Cd4	CD4 antigen [Source:MGI Symbol;Acc:MGI:88335]
ENSMUSG00000056812	71.5	40.11	0.560979	-0.833981	2.13e-07	St8sia3	ST8 alpha-N-acetyl-neuraminide alpha-2,8-sialyltransferase 3 [Source:MGI Symbol;Acc:MGI:106019]
ENSMUSG00000044167	17.46	10.335	0.591924	-0.756515	2.29e-07	Foxo1	forkhead box O1 [Source:MGI Symbol;Acc:MGI:1890077]
ENSMUSG00000027849	37.955	20.83	0.548808	-0.865627	3.12e-07	Syt6	synaptotagmin VI [Source:MGI Symbol;Acc:MGI:1859544]
ENSMUSG00000046922	44.53	24.445	0.548956	-0.865238	3.53e-07	Gpr6	G protein-coupled receptor 6 [Source:MGI Symbol;Acc:MGI:2155249]
ENSMUSG00000045441	4.475	2.09	0.467039	-1.09838	3.58e-07	Gprin3	GPRIN family member 3 [Source:MGI Symbol;Acc:MGI:1924785]
ENSMUSG00000032259	125.045	77.335	0.618457	-0.693254	3.66e-07	Drd2	dopamine receptor D2 [Source:MGI Symbol;Acc:MGI:94924]
ENSMUSG00000036902	21.93	11.945	0.544688	-0.876499	4.8e-07	Neto2	neuropilin (NRP) and tolloid (TLL)-like 2 [Source:MGI Symbol;Acc:MGI:1921763]
ENSMUSG00000090223	586.145	355.545	0.606582	-0.721225	5.07e-07	Pcp4	Purkinje cell protein 4 [Source:MGI Symbol;Acc:MGI:97509]
ENSMUSG00000020178	248.475	149.64	0.602234	-0.731605	5.13e-07	Adora2a	adenosine A2a receptor [Source:MGI Symbol;Acc:MGI:99402]
ENSMUSG00000038805	19.055	10.875	0.570716	-0.809154	5.29e-07	Six3	sine oculis-related homeobox 3 [Source:MGI Symbol;Acc:MGI:102764]
ENSMUSG00000060534	3.555	1.87	0.52602	-0.926811	6e-07	Dcc	deleted in colorectal carcinoma [Source:MGI Symbol;Acc:MGI:94869]
ENSMUSG00000021991	53.78	33.93	0.630904	-0.664508	7.54e-07	Cacna2d3	calcium channel, voltage-dependent, alpha2/delta subunit 3 [Source:MGI Symbol;Acc:MGI:1338890]
ENSMUSG00000003134	22.685	13.86	0.610976	-0.710811	8.09e-07	Tbc1d8	TBC1 domain family, member 8 [Source:MGI Symbol;Acc:MGI:1927225]
ENSMUSG00000033063	4.8	2.505	0.521875	-0.938224	9e-07	Cntnap3	contactin associated protein-like 3 [Source:MGI Symbol;Acc:MGI:3588199]
ENSMUSG00000021870	29.21	17.355	0.594146	-0.751111	1.09e-06	Slmap	sarcolemma associated protein [Source:MGI Symbol;Acc:MGI:1933549]
ENSMUSG00000029999	56.145	34.405	0.612788	-0.706539	1.1e-06	Tgfa	transforming growth factor alpha [Source:MGI Symbol;Acc:MGI:98724]
ENSMUSG00000036510	17.09	9.775	0.571972	-0.805984	1.27e-06	Cdh8	cadherin 8 [Source:MGI Symbol;Acc:MGI:107434]
ENSMUSG00000049583	25.69	16.31	0.634877	-0.65545	1.38e-06	Grm5	glutamate receptor, metabotropic 5 [Source:MGI Symbol;Acc:MGI:1351342]
ENSMUSG00000021719	37.86	24.415	0.644876	-0.632907	1.45e-06	Rgs7bp	regulator of G-protein signalling 7 binding protein [Source:MGI Symbol;Acc:MGI:106334]
ENSMUSG00000027820	7.585	3.31	0.436388	-1.19632	1.65e-06	Mme	membrane metallo endopeptidase [Source:MGI Symbol;Acc:MGI:97004]
ENSMUSG00000039629	25.985	14.79	0.569175	-0.813057	1.83e-06	Strip2	striatin interacting protein 2 [Source:MGI Symbol;Acc:MGI:2444363]
ENSMUSG00000021596	18.515	10.73	0.57953	-0.787044	2.02e-06	Mctp1	multiple C2 domains, transmembrane 1 [Source:MGI Symbol;Acc:MGI:1926021]
ENSMUSG00000048279	2.515	1.34	0.532803	-0.908325	2.21e-06	Sacs	sacsin [Source:MGI Symbol;Acc:MGI:1354724]
ENSMUSG00000021360	28.85	18.43	0.638821	-0.646515	2.7e-06	Gcnt2	glucosaminyl (N-acetyl) transferase 2, I-branching enzyme [Source:MGI Symbol;Acc:MGI:1100870]
ENSMUSG00000042599	4.32	2.435	0.563657	-0.82711	3.44e-06	Kdm7a	lysine (K)-specific demethylase 7A [Source:MGI Symbol;Acc:MGI:2443388]
ENSMUSG00000021057	20.05	12.735	0.635162	-0.654803	3.63e-06	Akap5	A kinase (PRKA) anchor protein 5 [Source:MGI Symbol;Acc:MGI:2685104]
ENSMUSG00000045991	0.885	0.365	0.412429	-1.27778	3.84e-06	Onecut2	one cut domain, family member 2 [Source:MGI Symbol;Acc:MGI:1891408]
ENSMUSG00000036712	38.27	24.92	0.651163	-0.61891	4.18e-06	Cyld	CYLD lysine 63 deubiquitinase [Source:MGI Symbol;Acc:MGI:1921506]
ENSMUSG00000033007	45.885	28.39	0.618721	-0.69264	5.15e-06	Asic4	acid-sensing (proton-gated) ion channel family member 4 [Source:MGI Symbol;Acc:MGI:2652846]
ENSMUSG00000030067	52.495	31.365	0.597485	-0.743024	5.63e-06	Foxp1	forkhead box P1 [Source:MGI Symbol;Acc:MGI:1914004]
ENSMUSG00000024524	168.105	111.725	0.664614	-0.589411	5.9e-06	Gnal	guanine nucleotide binding protein, alpha stimulating, olfactory type [Source:MGI Symbol;Acc:MGI:95774]
ENSMUSG00000065947	818.015	540.385	0.660605	-0.59814	5.96e-06	mt-Nd4l	mitochondrially encoded NADH dehydrogenase 4L [Source:MGI Symbol;Acc:MGI:102497]
ENSMUSG00000061762	173.195	102.72	0.593089	-0.75368	7.41e-06	Tac1	tachykinin 1 [Source:MGI Symbol;Acc:MGI:98474]
ENSMUSG00000048251	34.87	21.28	0.610267	-0.712488	7.49e-06	Bcl11b	B cell leukemia/lymphoma 11B [Source:MGI Symbol;Acc:MGI:1929913]
ENSMUSG00000021709	13.8	8.725	0.632246	-0.661441	7.87e-06	Erbin	Erbb2 interacting protein [Source:MGI Symbol;Acc:MGI:1890169]
ENSMUSG00000051067	47.73	30.795	0.645192	-0.6322	9.63e-06	Lingo3	leucine rich repeat and Ig domain containing 3 [Source:MGI Symbol;Acc:MGI:3609246]
ENSMUSG00000032503	292.785	186.695	0.637652	-0.649158	9.64e-06	Arpp21	cyclic AMP-regulated phosphoprotein, 21 [Source:MGI Symbol;Acc:MGI:107562]
ENSMUSG00000058260	34.49	20.39	0.591186	-0.758316	1.01e-05	Serpina9	serine (or cysteine) peptidase inhibitor, clade A (alpha-1 antiproteinase, antitrypsin), member 9 [Source:MGI Symbol;Acc:MGI:1919157]
ENSMUSG00000090125	17.595	11.3	0.642228	-0.638843	1.06e-05	Pou3f1	POU domain, class 3, transcription factor 1 [Source:MGI Symbol;Acc:MGI:101896]
ENSMUSG00000025060	12.71	8.31	0.653816	-0.613044	1.28e-05	Slk	STE20-like kinase [Source:MGI Symbol;Acc:MGI:103241]
ENSMUSG00000029563	4.625	2.625	0.567568	-0.817136	1.32e-05	Foxp2	forkhead box P2 [Source:MGI Symbol;Acc:MGI:2148705]
ENSMUSG00000030043	9.005	5.57	0.618545	-0.693049	1.51e-05	Tacr1	tachykinin receptor 1 [Source:MGI Symbol;Acc:MGI:98475]
ENSMUSG00000020121	12.535	7.825	0.624252	-0.679799	1.52e-05	Srgap1	SLIT-ROBO Rho GTPase activating protein 1 [Source:MGI Symbol;Acc:MGI:2152936]
ENSMUSG00000036782	36.115	23.395	0.647792	-0.626398	1.55e-05	Klhl13	kelch-like 13 [Source:MGI Symbol;Acc:MGI:1914705]
ENSMUSG00000049511	12.905	8.6	0.666408	-0.585522	1.58e-05	Htr1b	5-hydroxytryptamine (serotonin) receptor 1B [Source:MGI Symbol;Acc:MGI:96274]
ENSMUSG00000032846	13.3	7.65	0.575188	-0.797895	1.61e-05	Zswim6	zinc finger SWIM-type containing 6 [Source:MGI Symbol;Acc:MGI:1914513]
ENSMUSG00000057378	3.745	2.23	0.595461	-0.747922	1.75e-05	Ryr3	ryanodine receptor 3 [Source:MGI Symbol;Acc:MGI:99684]
ENSMUSG00000022723	5.475	2.935	0.536073	-0.899498	1.82e-05	Crybg3	beta-gamma crystallin domain containing 3 [Source:MGI Symbol;Acc:MGI:2676311]
ENSMUSG00000021209	13.505	8.3	0.614587	-0.70231	1.87e-05	Ppp4r4	protein phosphatase 4, regulatory subunit 4 [Source:MGI Symbol;Acc:MGI:1921771]
ENSMUSG00000021377	12.315	7.035	0.571255	-0.807794	2.02e-05	Dek	DEK proto-oncogene (DNA binding) [Source:MGI Symbol;Acc:MGI:1926209]
ENSMUSG00000034731	6.33	4.145	0.654818	-0.610833	2.28e-05	Dgkh	diacylglycerol kinase, eta [Source:MGI Symbol;Acc:MGI:2444188]
ENSMUSG00000026715	0.305	0.001	0.00327869	-8.25267	2.48e-05	Serpinc1	serine (or cysteine) peptidase inhibitor, clade C (antithrombin), member 1 [Source:MGI Symbol;Acc:MGI:88095]
ENSMUSG00000039735	15.95	10.105	0.633542	-0.658487	2.92e-05	Fnbp1l	formin binding protein 1-like [Source:MGI Symbol;Acc:MGI:1925642]
ENSMUSG00000035133	12.71	7.905	0.621951	-0.685127	3.63e-05	Arhgap5	Rho GTPase activating protein 5 [Source:MGI Symbol;Acc:MGI:1332637]
ENSMUSG00000053702	10.655	6.485	0.608634	-0.716352	4.38e-05	Nebl	nebulette [Source:MGI Symbol;Acc:MGI:1921353]
ENSMUSG00000017412	15.93	10.545	0.661959	-0.595187	4.38e-05	Cacnb4	calcium channel, voltage-dependent, beta 4 subunit [Source:MGI Symbol;Acc:MGI:103301]
ENSMUSG00000021108	16.41	9.505	0.57922	-0.787817	4.7e-05	Prkch	protein kinase C, eta [Source:MGI Symbol;Acc:MGI:97600]
ENSMUSG00000016262	13.66	8.515	0.623353	-0.681879	4.84e-05	Sertad4	SERTA domain containing 4 [Source:MGI Symbol;Acc:MGI:2443496]
ENSMUSG00000040339	18.985	11.545	0.608112	-0.717592	4.96e-05	Fam102b	family with sequence similarity 102, member B [Source:MGI Symbol;Acc:MGI:3036259]
ENSMUSG00000044288	36.45	23.155	0.635254	-0.654595	5.86e-05	Cnr1	cannabinoid receptor 1 (brain) [Source:MGI Symbol;Acc:MGI:104615]
ENSMUSG00000038582	20.495	13.28	0.647963	-0.626017	7.04e-05	Pptc7	PTC7 protein phosphatase homolog [Source:MGI Symbol;Acc:MGI:2444593]
ENSMUSG00000021180	10.755	6.65	0.618317	-0.693581	7.17e-05	Rps6ka5	ribosomal protein S6 kinase, polypeptide 5 [Source:MGI Symbol;Acc:MGI:1920336]
ENSMUSG00000050473	16.07	8.725	0.542937	-0.881143	8.13e-05	Slc35d3	solute carrier family 35, member D3 [Source:MGI Symbol;Acc:MGI:1923407]
ENSMUSG00000030592	1.735	0.98	0.564841	-0.824082	8.28e-05	Ryr1	ryanodine receptor 1, skeletal muscle [Source:MGI Symbol;Acc:MGI:99659]
ENSMUSG00000032740	4.275	2.52	0.589474	-0.762501	8.58e-05	Ccdc88a	coiled coil domain containing 88A [Source:MGI Symbol;Acc:MGI:1925177]
ENSMUSG00000020953	30.265	18.68	0.617215	-0.696156	8.65e-05	Coch	cochlin [Source:MGI Symbol;Acc:MGI:1278313]
ENSMUSG00000039954	5.695	3.305	0.580334	-0.785046	8.77e-05	Stk32a	serine/threonine kinase 32A [Source:MGI Symbol;Acc:MGI:2442403]
ENSMUSG00000038718	19.18	12.125	0.632169	-0.661618	8.99e-05	Pbx3	pre B cell leukemia homeobox 3 [Source:MGI Symbol;Acc:MGI:97496]
ENSMUSG00000056073	13.68	8.14	0.595029	-0.748968	9.52e-05	Grik2	glutamate receptor, ionotropic, kainate 2 (beta 2) [Source:MGI Symbol;Acc:MGI:95815]
ENSMUSG00000042671	72.85	46.835	0.642896	-0.637342	0.000101083	Rgs8	regulator of G-protein signaling 8 [Source:MGI Symbol;Acc:MGI:108408]
ENSMUSG00000006740	27.765	18.25	0.657302	-0.605371	0.000101592	Kif5b	kinesin family member 5B [Source:MGI Symbol;Acc:MGI:1098268]
ENSMUSG00000051617	9.69	5.225	0.539216	-0.891066	0.000102504	Krt9	keratin 9 [Source:MGI Symbol;Acc:MGI:96696]
ENSMUSG00000003226	7.22	4.405	0.610111	-0.712857	0.000107926	Ranbp2	RAN binding protein 2 [Source:MGI Symbol;Acc:MGI:894323]
ENSMUSG00000118401	25.815	15.04	0.582607	-0.779405	0.000116517	Gpr52	G protein-coupled receptor 52 [Source:MGI Symbol;Acc:MGI:3643278]
ENSMUSG00000031229	6.815	4.445	0.652238	-0.61653	0.000118588	Atrx	ATRX, chromatin remodeler [Source:MGI Symbol;Acc:MGI:103067]
ENSMUSG00000022361	11.375	7.395	0.65011	-0.621244	0.000120429	Zhx1	zinc fingers and homeoboxes 1 [Source:MGI Symbol;Acc:MGI:109271]
ENSMUSG00000031176	32.15	21.2	0.659409	-0.600754	0.000124279	Dynlt3	dynein light chain Tctex-type 3 [Source:MGI Symbol;Acc:MGI:1914367]
ENSMUSG00000042489	4.34	2.195	0.50576	-0.983474	0.000127369	Clspn	claspin [Source:MGI Symbol;Acc:MGI:2445153]
ENSMUSG00000048960	4.41	2.62	0.594104	-0.751212	0.000127663	Prex2	phosphatidylinositol-3,4,5-trisphosphate-dependent Rac exchange factor 2 [Source:MGI Symbol;Acc:MGI:1923385]
ENSMUSG00000030643	7.21	3.765	0.522191	-0.937349	0.000129053	Rab30	RAB30, member RAS oncogene family [Source:MGI Symbol;Acc:MGI:1923235]
ENSMUSG00000032373	22.56	13.24	0.586879	-0.768864	0.000141406	Car12	carbonic anhydrase 12 [Source:MGI Symbol;Acc:MGI:1923709]
ENSMUSG00000026781	11.1	6.89	0.620721	-0.687984	0.000145444	Acbd5	acyl-Coenzyme A binding domain containing 5 [Source:MGI Symbol;Acc:MGI:1921409]
ENSMUSG00000060988	8.27	5.23	0.632406	-0.661076	0.000168153	Galnt13	polypeptide N-acetylgalactosaminyltransferase 13 [Source:MGI Symbol;Acc:MGI:2139447]
ENSMUSG00000034297	4.9	3.15	0.642857	-0.63743	0.000169396	Med13	mediator complex subunit 13 [Source:MGI Symbol;Acc:MGI:3029632]
ENSMUSG00000015568	8.125	4.73	0.582154	-0.780528	0.000182868	Lpl	lipoprotein lipase [Source:MGI Symbol;Acc:MGI:96820]
ENSMUSG00000040729	3.86	1.94	0.502591	-0.992544	0.000187877	Cep126	centrosomal protein 126 [Source:MGI Symbol;Acc:MGI:2680221]
ENSMUSG00000042604	10.84	6.59	0.607934	-0.718014	0.000202583	Kcna4	potassium voltage-gated channel, shaker-related subfamily, member 4 [Source:MGI Symbol;Acc:MGI:96661]
ENSMUSG00000038115	7.69	4.705	0.611834	-0.708789	0.00020769	Ano2	anoctamin 2 [Source:MGI Symbol;Acc:MGI:2387214]
ENSMUSG00000057182	6.06	3.69	0.608911	-0.715697	0.00022476	Scn3a	sodium channel, voltage-gated, type III, alpha [Source:MGI Symbol;Acc:MGI:98249]
ENSMUSG00000021843	10.285	6.355	0.61789	-0.694578	0.000245024	Ktn1	kinectin 1 [Source:MGI Symbol;Acc:MGI:109153]
ENSMUSG00000025789	4.47	2.18	0.487696	-1.03595	0.000330321	St8sia2	ST8 alpha-N-acetyl-neuraminide alpha-2,8-sialyltransferase 2 [Source:MGI Symbol;Acc:MGI:106020]
ENSMUSG00000032253	2.115	1.17	0.553191	-0.854149	0.000344823	Phip	pleckstrin homology domain interacting protein [Source:MGI Symbol;Acc:MGI:1932404]
ENSMUSG00000050315	3.655	2.34	0.640219	-0.643363	0.000355404	Synpo2	synaptopodin 2 [Source:MGI Symbol;Acc:MGI:2153070]
ENSMUSG00000030220	32.985	20.93	0.634531	-0.656238	0.000359994	Arhgdib	Rho, GDP dissociation inhibitor (GDI) beta [Source:MGI Symbol;Acc:MGI:101940]
ENSMUSG00000036961	0.96	0.215	0.223958	-2.1587	0.000371582	Wnt8b	wingless-type MMTV integration site family, member 8B [Source:MGI Symbol;Acc:MGI:109485]
ENSMUSG00000021614	2.42	1.365	0.56405	-0.826106	0.00037693	Vcan	versican [Source:MGI Symbol;Acc:MGI:102889]
ENSMUSG00000023945	4.745	2.815	0.593256	-0.753273	0.000383762	Slc5a7	solute carrier family 5 (choline transporter), member 7 [Source:MGI Symbol;Acc:MGI:1927126]
ENSMUSG00000050164	27.53	18.005	0.654014	-0.612607	0.000395872	Mchr1	melanin-concentrating hormone receptor 1 [Source:MGI Symbol;Acc:MGI:2180756]
ENSMUSG00000041058	5.835	3.69	0.632391	-0.661112	0.000414466	Wwp1	WW domain containing E3 ubiquitin protein ligase 1 [Source:MGI Symbol;Acc:MGI:1861728]
ENSMUSG00000034480	4.7	3.065	0.652128	-0.616774	0.000415043	Diaph2	diaphanous related formin 2 [Source:MGI Symbol;Acc:MGI:1858500]
ENSMUSG00000021115	14.705	8.25	0.561034	-0.833841	0.000438034	Vrk1	vaccinia related kinase 1 [Source:MGI Symbol;Acc:MGI:1261847]
ENSMUSG00000025666	25.54	16.91	0.662099	-0.594882	0.000442381	Tmem47	transmembrane protein 47 [Source:MGI Symbol;Acc:MGI:2177570]
ENSMUSG00000024789	7.7	5.1	0.662338	-0.594361	0.00044263	Jak2	Janus kinase 2 [Source:MGI Symbol;Acc:MGI:96629]
ENSMUSG00000031506	3.54	1.715	0.484463	-1.04554	0.000465607	Ptpn7	protein tyrosine phosphatase, non-receptor type 7 [Source:MGI Symbol;Acc:MGI:2156893]
ENSMUSG00000025907	7.01	4.58	0.653352	-0.614067	0.000467473	Rb1cc1	RB1-inducible coiled-coil 1 [Source:MGI Symbol;Acc:MGI:1341850]
ENSMUSG00000031551	6.82	3.125	0.458211	-1.12592	0.000481047	Ido1	indoleamine 2,3-dioxygenase 1 [Source:MGI Symbol;Acc:MGI:96416]
ENSMUSG00000031258	2.37	0.995	0.419831	-1.25212	0.000516861	Xkrx	X-linked Kx blood group related, X-linked [Source:MGI Symbol;Acc:MGI:3584011]
ENSMUSG00000027620	29.11	19.02	0.653384	-0.613998	0.000534997	Rbm39	RNA binding motif protein 39 [Source:MGI Symbol;Acc:MGI:2157953]
ENSMUSG00000000555	7.805	4.675	0.598975	-0.739432	0.000581808	Itga5	integrin alpha 5 (fibronectin receptor alpha) [Source:MGI Symbol;Acc:MGI:96604]
ENSMUSG00000054717	3.72	1.285	0.34543	-1.53353	0.000725872	Hmgb2	high mobility group box 2 [Source:MGI Symbol;Acc:MGI:96157]
ENSMUSG00000062352	33.38	21.265	0.637058	-0.650503	0.000770247	Itgb1bp1	integrin beta 1 binding protein 1 [Source:MGI Symbol;Acc:MGI:1306802]
ENSMUSG00000046056	18.395	9.495	0.516173	-0.954074	0.000799282	Sbsn	suprabasin [Source:MGI Symbol;Acc:MGI:2446326]
ENSMUSG00000043424	3.24	1.455	0.449074	-1.15497	0.0008821	Eif3j2	eukaryotic translation initiation factor 3, subunit J2 [Source:MGI Symbol;Acc:MGI:3704486]
ENSMUSG00000031112	3.745	1.95	0.520694	-0.941492	0.000900878	Stk26	serine/threonine kinase 26 [Source:MGI Symbol;Acc:MGI:1917665]
ENSMUSG00000022323	17.235	9.025	0.523644	-0.933342	0.000977137	Rida	reactive intermediate imine deaminase A homolog [Source:MGI Symbol;Acc:MGI:1095401]
ENSMUSG00000031290	4.13	2.455	0.594431	-0.750419	0.000991903	Lrch2	leucine-rich repeats and calponin homology (CH) domain containing 2 [Source:MGI Symbol;Acc:MGI:2147870]
ENSMUSG00000074925	2.415	1.385	0.573499	-0.802137	0.00100902	Ptar1	protein prenyltransferase alpha subunit repeat containing 1 [Source:MGI Symbol;Acc:MGI:1921875]
ENSMUSG00000038677	6.79	4.39	0.646539	-0.629191	0.00104014	Scube3	signal peptide, CUB domain, EGF-like 3 [Source:MGI Symbol;Acc:MGI:3045253]
ENSMUSG00000004341	5.24	2.325	0.443702	-1.17234	0.00111591	Gpx6	glutathione peroxidase 6 [Source:MGI Symbol;Acc:MGI:1922762]
ENSMUSG00000025905	5.14	3.025	0.588521	-0.764833	0.0011668	Oprk1	opioid receptor, kappa 1 [Source:MGI Symbol;Acc:MGI:97439]
ENSMUSG00000037876	4.845	3.185	0.657379	-0.605203	0.00117896	Jmjd1c	jumonji domain containing 1C [Source:MGI Symbol;Acc:MGI:1918614]
ENSMUSG00000070720	10.62	5.915	0.556968	-0.844334	0.00120459	Tmem200b	transmembrane protein 200B [Source:MGI Symbol;Acc:MGI:3646343]
ENSMUSG00000043635	8.24	5.395	0.654733	-0.611021	0.00126077	Adamts3	a disintegrin-like and metallopeptidase (reprolysin type) with thrombospondin type 1 motif, 3 [Source:MGI Symbol;Acc:MGI:3045353]
ENSMUSG00000030759	10.14	6.155	0.607002	-0.720227	0.00127395	Far1	fatty acyl CoA reductase 1 [Source:MGI Symbol;Acc:MGI:1914670]
ENSMUSG00000044813	14.455	9.51	0.657904	-0.604051	0.00137026	Shb	src homology 2 domain-containing transforming protein B [Source:MGI Symbol;Acc:MGI:98294]
ENSMUSG00000026275	33.86	18.92	0.558771	-0.83967	0.0013968	Ppp1r7	protein phosphatase 1, regulatory subunit 7 [Source:MGI Symbol;Acc:MGI:1913635]
ENSMUSG00000031309	7.92	4.765	0.601641	-0.733024	0.00147343	Rps6ka3	ribosomal protein S6 kinase polypeptide 3 [Source:MGI Symbol;Acc:MGI:104557]
ENSMUSG00000037533	6.74	3.965	0.588279	-0.765428	0.00172098	Rapgef6	Rap guanine nucleotide exchange factor (GEF) 6 [Source:MGI Symbol;Acc:MGI:2384761]
ENSMUSG00000030016	6.76	4.345	0.642751	-0.637667	0.00184404	Zfp638	zinc finger protein 638 [Source:MGI Symbol;Acc:MGI:1203484]
ENSMUSG00000038388	11.43	7.55	0.660542	-0.598277	0.00188622	Mpp6	membrane protein, palmitoylated 6 (MAGUK p55 subfamily member 6) [Source:MGI Symbol;Acc:MGI:1927340]
ENSMUSG00000079470	1.985	1.035	0.521411	-0.939508	0.00198477	Utp14b	UTP14B small subunit processome component [Source:MGI Symbol;Acc:MGI:2445092]
ENSMUSG00000045876	5.08	2.19	0.431102	-1.2139	0.00204148	Pcdhb8	protocadherin beta 8 [Source:MGI Symbol;Acc:MGI:2136742]
ENSMUSG00000057098	2.32	1.275	0.549569	-0.863628	0.00208444	Ebf1	early B cell factor 1 [Source:MGI Symbol;Acc:MGI:95275]
ENSMUSG00000020463	4.875	3.115	0.638974	-0.64617	0.00209511	Ppp4r3b	protein phosphatase 4 regulatory subunit 3B [Source:MGI Symbol;Acc:MGI:2144474]
ENSMUSG00000031333	5.145	3.37	0.655005	-0.610422	0.00213552	Abcb7	ATP-binding cassette, sub-family B (MDR/TAP), member 7 [Source:MGI Symbol;Acc:MGI:109533]
ENSMUSG00000021919	8.595	5.08	0.591041	-0.758669	0.00217877	Chat	choline acetyltransferase [Source:MGI Symbol;Acc:MGI:88392]
ENSMUSG00000039967	1.65	1	0.606061	-0.722466	0.00233597	Zfp292	zinc finger protein 292 [Source:MGI Symbol;Acc:MGI:1353423]
ENSMUSG00000006586	3.8	2.11	0.555263	-0.848756	0.00244836	Runx1t1	RUNX1 translocation partner 1 [Source:MGI Symbol;Acc:MGI:104793]
ENSMUSG00000019935	3.045	1.815	0.596059	-0.746473	0.00264777	Slc17a8	solute carrier family 17 (sodium-dependent inorganic phosphate cotransporter), member 8 [Source:MGI Symbol;Acc:MGI:3039629]
ENSMUSG00000003623	8.665	5.61	0.647432	-0.627199	0.00265265	Crot	carnitine O-octanoyltransferase [Source:MGI Symbol;Acc:MGI:1921364]
ENSMUSG00000038630	7.12	4.515	0.634129	-0.657151	0.00268765	Zkscan16	zinc finger with KRAB and SCAN domains 16 [Source:MGI Symbol;Acc:MGI:3510405]
ENSMUSG00000058291	4.915	2.75	0.559512	-0.83776	0.00269284	Zfp68	zinc finger protein 68 [Source:MGI Symbol;Acc:MGI:1344427]
ENSMUSG00000004347	4.39	2.7	0.615034	-0.701262	0.00276528	Pde1c	phosphodiesterase 1C [Source:MGI Symbol;Acc:MGI:108413]
ENSMUSG00000041920	4.48	2.875	0.641741	-0.639937	0.00279325	Slc16a6	solute carrier family 16 (monocarboxylic acid transporters), member 6 [Source:MGI Symbol;Acc:MGI:2144585]
ENSMUSG00000021188	2.115	1.385	0.654846	-0.610772	0.00281686	Trip11	thyroid hormone receptor interactor 11 [Source:MGI Symbol;Acc:MGI:1924393]
ENSMUSG00000094410	2.46	1.61	0.654472	-0.611598	0.00300666	Gm38394	predicted gene, 38394 [Source:MGI Symbol;Acc:MGI:5614057]
ENSMUSG00000032083	1.11	0.1	0.0900901	-3.47249	0.00313204	Apoa1	apolipoprotein A-I [Source:MGI Symbol;Acc:MGI:88049]
ENSMUSG00000070866	3.855	2.435	0.631647	-0.662809	0.00322277	Zfp804a	zinc finger protein 804A [Source:MGI Symbol;Acc:MGI:2442949]
ENSMUSG00000022141	2.555	1.665	0.651663	-0.617801	0.00329808	Nipbl	NIPBL cohesin loading factor [Source:MGI Symbol;Acc:MGI:1913976]
ENSMUSG00000037416	2.285	1.49	0.652079	-0.616882	0.0034292	Dmxl1	Dmx-like 1 [Source:MGI Symbol;Acc:MGI:2443926]
ENSMUSG00000021589	5.16	3.405	0.659884	-0.599716	0.00354028	Rhobtb3	Rho-related BTB domain containing 3 [Source:MGI Symbol;Acc:MGI:1920546]
ENSMUSG00000038039	6	3.835	0.639167	-0.645736	0.00368877	Gcc2	GRIP and coiled-coil domain containing 2 [Source:MGI Symbol;Acc:MGI:1917547]
ENSMUSG00000028661	3.16	1.915	0.606013	-0.72258	0.00371392	Epha8	Eph receptor A8 [Source:MGI Symbol;Acc:MGI:109378]
ENSMUSG00000032024	6.15	4.075	0.662602	-0.593786	0.00379357	Clmp	CXADR-like membrane protein [Source:MGI Symbol;Acc:MGI:1918816]
ENSMUSG00000022641	3.57	2.345	0.656863	-0.606336	0.00381231	Bbx	bobby sox HMG box containing [Source:MGI Symbol;Acc:MGI:1917758]
ENSMUSG00000038007	3.695	2.22	0.600812	-0.735015	0.0038284	Acer2	alkaline ceramidase 2 [Source:MGI Symbol;Acc:MGI:1920932]
ENSMUSG00000046311	3.765	2.285	0.606906	-0.720456	0.00392095	Zfp62	zinc finger protein 62 [Source:MGI Symbol;Acc:MGI:99662]
ENSMUSG00000034724	5.365	3.485	0.649581	-0.62242	0.00392907	Cnot6l	CCR4-NOT transcription complex, subunit 6-like [Source:MGI Symbol;Acc:MGI:2443154]
ENSMUSG00000060962	26.185	15.71	0.599962	-0.737057	0.00393972	Dmkn	dermokine [Source:MGI Symbol;Acc:MGI:1920962]
ENSMUSG00000020948	1.865	1.065	0.571046	-0.808322	0.00448051	Klhl28	kelch-like 28 [Source:MGI Symbol;Acc:MGI:1913939]
ENSMUSG00000034774	0.71	0.23	0.323944	-1.62619	0.00474619	Dsg1c	desmoglein 1 gamma [Source:MGI Symbol;Acc:MGI:2664358]
ENSMUSG00000022533	7.975	5.255	0.658934	-0.601794	0.00482704	Atp13a3	ATPase type 13A3 [Source:MGI Symbol;Acc:MGI:2685387]
ENSMUSG00000064325	2.275	1.49	0.654945	-0.610554	0.00534152	Hhip	Hedgehog-interacting protein [Source:MGI Symbol;Acc:MGI:1341847]
ENSMUSG00000066197	4.875	3.055	0.626667	-0.67423	0.00542024	Gpr139	G protein-coupled receptor 139 [Source:MGI Symbol;Acc:MGI:2685341]
ENSMUSG00000023951	14.575	9.715	0.666552	-0.58521	0.00553841	Vegfa	vascular endothelial growth factor A [Source:MGI Symbol;Acc:MGI:103178]
ENSMUSG00000062949	1.48	0.8	0.540541	-0.887525	0.00569643	Atp11c	ATPase, class VI, type 11C [Source:MGI Symbol;Acc:MGI:1859661]
ENSMUSG00000053063	2.215	0.845	0.38149	-1.39028	0.00580523	Clec12a	C-type lectin domain family 12, member a [Source:MGI Symbol;Acc:MGI:3040968]
ENSMUSG00000033319	5.405	3.54	0.654949	-0.610545	0.00588041	Fem1c	fem 1 homolog c [Source:MGI Symbol;Acc:MGI:2444737]
ENSMUSG00000021911	5.97	3.565	0.597152	-0.743829	0.00611484	Parg	poly (ADP-ribose) glycohydrolase [Source:MGI Symbol;Acc:MGI:1347094]
ENSMUSG00000019232	8.245	5.385	0.653123	-0.614573	0.00633785	Etnppl	ethanolamine phosphate phospholyase [Source:MGI Symbol;Acc:MGI:1919010]
ENSMUSG00000040359	7.165	4.715	0.65806	-0.603709	0.00637011	Ufl1	UFM1 specific ligase 1 [Source:MGI Symbol;Acc:MGI:1914740]
ENSMUSG00000048038	2.345	1.53	0.652452	-0.616056	0.00645082	Ccdc187	coiled-coil domain containing 187 [Source:MGI Symbol;Acc:MGI:3045295]
ENSMUSG00000015879	3.605	2.17	0.601942	-0.732304	0.00651047	Fam184b	family with sequence similarity 184, member B [Source:MGI Symbol;Acc:MGI:2442958]
ENSMUSG00000026034	11.56	7.675	0.663927	-0.590903	0.00651231	Clk1	CDC-like kinase 1 [Source:MGI Symbol;Acc:MGI:107403]
ENSMUSG00000063663	0.66	0.345	0.522727	-0.93587	0.0066419	Brwd3	bromodomain and WD repeat domain containing 3 [Source:MGI Symbol;Acc:MGI:3029414]
ENSMUSG00000089756	2.575	1.37	0.532039	-0.910397	0.00681256	Zfp966	zinc finger protein 966 [Source:MGI Symbol;Acc:MGI:3709288]
ENSMUSG00000056854	7.5	4.89	0.652	-0.617056	0.00682062	Pou3f4	POU domain, class 3, transcription factor 4 [Source:MGI Symbol;Acc:MGI:101894]
ENSMUSG00000054893	2.99	1.755	0.586957	-0.768674	0.006896	Zfp667	zinc finger protein 667 [Source:MGI Symbol;Acc:MGI:2442757]
ENSMUSG00000042258	3.105	1.645	0.529791	-0.916506	0.00737915	Isl1	ISL1 transcription factor, LIM/homeodomain [Source:MGI Symbol;Acc:MGI:101791]
ENSMUSG00000042500	3.045	1.87	0.614122	-0.703404	0.00746576	Ago4	argonaute RISC catalytic subunit 4 [Source:MGI Symbol;Acc:MGI:1924100]
ENSMUSG00000073664	0.58	0.315	0.543103	-0.880701	0.00753364	Nbeal1	neurobeachin like 1 [Source:MGI Symbol;Acc:MGI:2444343]
ENSMUSG00000039607	2.585	1.515	0.586074	-0.770846	0.0080361	Rbms3	RNA binding motif, single stranded interacting protein [Source:MGI Symbol;Acc:MGI:2444477]
ENSMUSG00000035164	2.205	1.43	0.648526	-0.624764	0.00815255	Zc3h12c	zinc finger CCCH type containing 12C [Source:MGI Symbol;Acc:MGI:3026959]
ENSMUSG00000030180	4.43	2.87	0.647856	-0.626256	0.00822726	Kdm5a	lysine (K)-specific demethylase 5A [Source:MGI Symbol;Acc:MGI:2136980]
ENSMUSG00000022707	4.095	2.545	0.62149	-0.686198	0.00829238	Gbe1	glucan (1,4-alpha-), branching enzyme 1 [Source:MGI Symbol;Acc:MGI:1921435]
ENSMUSG00000074909	4.74	3.155	0.665612	-0.587247	0.00830089	Ranbp6	RAN binding protein 6 [Source:MGI Symbol;Acc:MGI:2683212]
ENSMUSG00000044408	14.9	9.885	0.663423	-0.591999	0.00887202	Sptssa	serine palmitoyltransferase, small subunit A [Source:MGI Symbol;Acc:MGI:1913399]
ENSMUSG00000021549	6.71	4.245	0.632638	-0.660548	0.00946242	Rasa1	RAS p21 protein activator 1 [Source:MGI Symbol;Acc:MGI:97860]
ENSMUSG00000106631	1.915	0.985	0.51436	-0.959149	0.00947462	Gm42669	predicted gene 42669 [Source:MGI Symbol;Acc:MGI:5662806]
ENSMUSG00000024276	4.2	2.65	0.630952	-0.664397	0.00979877	Zfp397	zinc finger protein 397 [Source:MGI Symbol;Acc:MGI:1916506]
ENSMUSG00000060090	2.165	1.245	0.575058	-0.798221	0.0100339	Rp2	retinitis pigmentosa 2 homolog [Source:MGI Symbol;Acc:MGI:1277953]
ENSMUSG00000090996	4.445	2.305	0.51856	-0.947417	0.0101499	Gm20458	predicted gene 20458 [Source:MGI Symbol;Acc:MGI:5141923]
ENSMUSG00000040297	4.825	2.845	0.589637	-0.7621	0.011034	Suco	SUN domain containing ossification factor [Source:MGI Symbol;Acc:MGI:2138346]
ENSMUSG00000025915	5.695	3.55	0.623354	-0.681877	0.0115226	Sgk3	serum/glucocorticoid regulated kinase 3 [Source:MGI Symbol;Acc:MGI:2182368]
ENSMUSG00000057457	0.705	0.215	0.304965	-1.71329	0.0115591	Phex	phosphate regulating endopeptidase homolog, X-linked [Source:MGI Symbol;Acc:MGI:107489]
ENSMUSG00000034998	3.785	2.385	0.630119	-0.666304	0.0117711	Foxn2	forkhead box N2 [Source:MGI Symbol;Acc:MGI:1347478]
ENSMUSG00000002428	2.39	1.51	0.631799	-0.662462	0.011931	Hltf	helicase-like transcription factor [Source:MGI Symbol;Acc:MGI:1196437]
ENSMUSG00000061665	2.32	1.49	0.642241	-0.638812	0.0122413	Cd2ap	CD2-associated protein [Source:MGI Symbol;Acc:MGI:1330281]
ENSMUSG00000048347	2.045	1.265	0.618582	-0.692963	0.0131385	Pcdhb18	protocadherin beta 18 [Source:MGI Symbol;Acc:MGI:2136756]
ENSMUSG00000047246	3.675	2.15	0.585034	-0.773408	0.0132565	H2bc6	H2B clustered histone 6 [Source:MGI Symbol;Acc:MGI:2448380]
ENSMUSG00000029368	1.315	0.415	0.315589	-1.66388	0.0133842	Alb	albumin [Source:MGI Symbol;Acc:MGI:87991]
ENSMUSG00000035551	1.18	0.435	0.368644	-1.4397	0.0134777	Igfbpl1	insulin-like growth factor binding protein-like 1 [Source:MGI Symbol;Acc:MGI:1933198]
ENSMUSG00000028172	1.83	0.98	0.535519	-0.90099	0.0140368	Tacr3	tachykinin receptor 3 [Source:MGI Symbol;Acc:MGI:892968]
ENSMUSG00000067028	1.715	0.96	0.559767	-0.837102	0.0140448	Cntnap5b	contactin associated protein-like 5B [Source:MGI Symbol;Acc:MGI:3664583]
ENSMUSG00000021597	1.905	1.1	0.577428	-0.792287	0.0143573	Slf1	SMC5-SMC6 complex localization factor 1 [Source:MGI Symbol;Acc:MGI:2145448]
ENSMUSG00000034706	3	1.575	0.525	-0.929611	0.0143967	Dnai2	dynein axonemal intermediate chain 2 [Source:MGI Symbol;Acc:MGI:2685574]
ENSMUSG00000019761	7.34	4.77	0.649864	-0.621791	0.0146177	Krt10	keratin 10 [Source:MGI Symbol;Acc:MGI:96685]
ENSMUSG00000048721	5.67	3.47	0.611993	-0.708413	0.0149387	Fndc9	fibronectin type III domain containing 9 [Source:MGI Symbol;Acc:MGI:2443410]
ENSMUSG00000000782	6.26	3.89	0.621406	-0.686393	0.0155207	Tcf7	transcription factor 7, T cell specific [Source:MGI Symbol;Acc:MGI:98507]
ENSMUSG00000042353	0.51	0.185	0.362745	-1.46297	0.0155762	Frem3	Fras1 related extracellular matrix protein 3 [Source:MGI Symbol;Acc:MGI:2685641]
ENSMUSG00000033721	1.765	0.945	0.535411	-0.901282	0.0157348	Vav3	vav 3 oncogene [Source:MGI Symbol;Acc:MGI:1888518]
ENSMUSG00000020914	0.61	0.24	0.393443	-1.34577	0.015741	Top2a	topoisomerase (DNA) II alpha [Source:MGI Symbol;Acc:MGI:98790]
ENSMUSG00000042167	7.62	5.075	0.66601	-0.586383	0.0158162	Tent2	terminal nucleotidyltransferase 2 [Source:MGI Symbol;Acc:MGI:2140950]
ENSMUSG00000064128	0.99	0.235	0.237374	-2.07477	0.016498	Cenpj	centromere protein J [Source:MGI Symbol;Acc:MGI:2684927]
ENSMUSG00000040370	8.6	5.42	0.630233	-0.666044	0.0166281	Etfrf1	electron transfer flavoprotein regulatory factor 1 [Source:MGI Symbol;Acc:MGI:1914886]
ENSMUSG00000059864	1.945	1.05	0.539846	-0.889381	0.0169044	Olfr1393	olfactory receptor 1393 [Source:MGI Symbol;Acc:MGI:3031227]
ENSMUSG00000033799	1.715	1.03	0.600583	-0.735564	0.0170891	Tasor2	transcription activation suppressor family member 2 [Source:MGI Symbol;Acc:MGI:2145274]
ENSMUSG00000021028	3.605	1.73	0.479889	-1.05923	0.0175757	Mbip	MAP3K12 binding inhibitory protein 1 [Source:MGI Symbol;Acc:MGI:1918320]
ENSMUSG00000022974	4.14	2.685	0.648551	-0.624709	0.0178073	Paxbp1	PAX3 and PAX7 binding protein 1 [Source:MGI Symbol;Acc:MGI:1914617]
ENSMUSG00000024290	1.635	0.965	0.590214	-0.76069	0.0180332	Rock1	Rho-associated coiled-coil containing protein kinase 1 [Source:MGI Symbol;Acc:MGI:107927]
ENSMUSG00000100241	4.7	2.965	0.630851	-0.664629	0.0181347	Slc18a3	solute carrier family 18 (vesicular monoamine), member 3 [Source:MGI Symbol;Acc:MGI:1101061]
ENSMUSG00000038155	1.67	0.385	0.230539	-2.11692	0.0182174	Gstp2	glutathione S-transferase, pi 2 [Source:MGI Symbol;Acc:MGI:95864]
ENSMUSG00000034109	4.035	2.65	0.656753	-0.606576	0.0183211	Golim4	golgi integral membrane protein 4 [Source:MGI Symbol;Acc:MGI:1920374]
ENSMUSG00000048489	3.115	1.35	0.433387	-1.20627	0.0183664	Depp1	DEPP1 autophagy regulator [Source:MGI Symbol;Acc:MGI:1918730]
ENSMUSG00000031635	0.46	0.045	0.0978261	-3.35364	0.0189232	Anxa10	annexin A10 [Source:MGI Symbol;Acc:MGI:1347090]
ENSMUSG00000093769	5.635	3.305	0.586513	-0.769765	0.0192099	H3c14	H3 clustered histone 14 [Source:MGI Symbol;Acc:MGI:2448355]
ENSMUSG00000015882	1.455	0.855	0.587629	-0.767023	0.0194314	Lcorl	ligand dependent nuclear receptor corepressor-like [Source:MGI Symbol;Acc:MGI:2651932]
ENSMUSG00000068154	3.56	2.18	0.61236	-0.707549	0.0198075	Insm1	insulinoma-associated 1 [Source:MGI Symbol;Acc:MGI:1859980]
ENSMUSG00000074165	3.835	2.335	0.608866	-0.715804	0.019843	Zfp788	zinc finger protein 788 [Source:MGI Symbol;Acc:MGI:1914857]
ENSMUSG00000020189	19.61	10.835	0.552524	-0.85589	0.0199523	Osbpl8	oxysterol binding protein-like 8 [Source:MGI Symbol;Acc:MGI:2443807]
ENSMUSG00000078435	0.545	0.145	0.266055	-1.9102	0.0200684	AU041133	expressed sequence AU041133 [Source:MGI Symbol;Acc:MGI:2143755]
ENSMUSG00000021223	1.31	0.7	0.534351	-0.90414	0.0204091	Papln	papilin, proteoglycan-like sulfated glycoprotein [Source:MGI Symbol;Acc:MGI:2386139]
ENSMUSG00000100254	0.125	0.001	0.008	-6.96578	0.02056	Trpc2	transient receptor potential cation channel, subfamily C, member 2 [Source:MGI Symbol;Acc:MGI:109527]
ENSMUSG00000007030	0.67	0.255	0.380597	-1.39366	0.021085	Vwa7	von Willebrand factor A domain containing 7 [Source:MGI Symbol;Acc:MGI:1306798]
ENSMUSG00000020952	5.68	3.595	0.632923	-0.659899	0.0219255	Scfd1	Sec1 family domain containing 1 [Source:MGI Symbol;Acc:MGI:1924233]
ENSMUSG00000032456	3.125	1.76	0.5632	-0.828281	0.0219296	Nmnat3	nicotinamide nucleotide adenylyltransferase 3 [Source:MGI Symbol;Acc:MGI:1921330]
ENSMUSG00000027315	5.58	3.7	0.663082	-0.59274	0.0221762	Spint1	serine protease inhibitor, Kunitz type 1 [Source:MGI Symbol;Acc:MGI:1338033]
ENSMUSG00000051678	2.635	1.745	0.662239	-0.594576	0.0222657	Pcdhb6	protocadherin beta 6 [Source:MGI Symbol;Acc:MGI:2136740]
ENSMUSG00000045624	2.325	1.405	0.604301	-0.726661	0.0226812	Esf1	ESF1 nucleolar pre-rRNA processing protein homolog [Source:MGI Symbol;Acc:MGI:1913830]
ENSMUSG00000034551	0.51	0.265	0.519608	-0.944505	0.0227646	Hdx	highly divergent homeobox [Source:MGI Symbol;Acc:MGI:2685226]
ENSMUSG00000025616	3.545	2.225	0.627645	-0.67198	0.0234648	Usp16	ubiquitin specific peptidase 16 [Source:MGI Symbol;Acc:MGI:1921362]
ENSMUSG00000036572	3.95	2.49	0.63038	-0.665707	0.0237125	Upf3b	UPF3 regulator of nonsense transcripts homolog B (yeast) [Source:MGI Symbol;Acc:MGI:1915384]
ENSMUSG00000026771	2.455	1.59	0.647658	-0.626696	0.0237616	Spopl	speckle-type BTB/POZ protein-like [Source:MGI Symbol;Acc:MGI:1924107]
ENSMUSG00000025199	4.14	2.755	0.665459	-0.587578	0.0241256	Chuk	conserved helix-loop-helix ubiquitous kinase [Source:MGI Symbol;Acc:MGI:99484]
ENSMUSG00000044734	11.75	7.48	0.636596	-0.651551	0.024715	Serpinb1a	serine (or cysteine) peptidase inhibitor, clade B, member 1a [Source:MGI Symbol;Acc:MGI:1913472]
ENSMUSG00000048280	1.73	0.9	0.520231	-0.942775	0.0254868	Zfp738	zinc finger protein 738 [Source:MGI Symbol;Acc:MGI:3040706]
ENSMUSG00000116895	1.715	0.77	0.44898	-1.15528	0.0255326	Gm3435	predicted gene 3435 [Source:MGI Symbol;Acc:MGI:3810125]
ENSMUSG00000042064	1.25	0.785	0.628	-0.671164	0.0257073	Myo3b	myosin IIIB [Source:MGI Symbol;Acc:MGI:2448580]
ENSMUSG00000032413	3.13	2.02	0.645367	-0.631807	0.0263761	Rasa2	RAS p21 protein activator 2 [Source:MGI Symbol;Acc:MGI:2149960]
ENSMUSG00000060771	2.49	1.435	0.576305	-0.795095	0.026781	Tsga10	testis specific 10 [Source:MGI Symbol;Acc:MGI:2685063]
ENSMUSG00000069581	1.02	0.405	0.397059	-1.33258	0.0273105	Tspear	thrombospondin type laminin G domain and EAR repeats [Source:MGI Symbol;Acc:MGI:2671932]
ENSMUSG00000024766	2.585	1.56	0.603482	-0.728618	0.0273283	Lipo3	lipase, member O3 [Source:MGI Symbol;Acc:MGI:2147592]
ENSMUSG00000032679	4.345	2.63	0.605293	-0.724293	0.0285296	Cd59a	CD59a antigen [Source:MGI Symbol;Acc:MGI:109177]
ENSMUSG00000026276	6.615	2.63	0.397581	-1.33068	0.0286814	Septin2	septin 2 [Source:MGI Symbol;Acc:MGI:97298]
ENSMUSG00000047996	2.65	1.475	0.556604	-0.845277	0.0289289	Prrg1	proline rich Gla (G-carboxyglutamic acid) 1 [Source:MGI Symbol;Acc:MGI:1917364]
ENSMUSG00000053347	3.155	2.035	0.645008	-0.632611	0.0290627	Zfp943	zinc finger prtoein 943 [Source:MGI Symbol;Acc:MGI:1921920]
ENSMUSG00000060301	2.25	1.305	0.58	-0.785875	0.0291048	2610008E11Rik	RIKEN cDNA 2610008E11 gene [Source:MGI Symbol;Acc:MGI:1919378]
ENSMUSG00000031174	4.11	2.675	0.650852	-0.6196	0.0300419	Rpgr	retinitis pigmentosa GTPase regulator [Source:MGI Symbol;Acc:MGI:1344037]
ENSMUSG00000032327	5.28	3.245	0.614583	-0.702319	0.0301093	Stra6	stimulated by retinoic acid gene 6 [Source:MGI Symbol;Acc:MGI:107742]
ENSMUSG00000045761	2.07	1.22	0.589372	-0.76275	0.0302614	Togaram2	TOG array regulator of axonemal microtubules 2 [Source:MGI Symbol;Acc:MGI:2443498]
ENSMUSG00000031079	0.21	0.045	0.214286	-2.22239	0.0308379	Zfp300	zinc finger protein 300 [Source:MGI Symbol;Acc:MGI:3045326]
ENSMUSG00000005763	0.305	0.035	0.114754	-3.12338	0.0310655	Cd247	CD247 antigen [Source:MGI Symbol;Acc:MGI:88334]
ENSMUSG00000017144	3.01	1.705	0.566445	-0.819992	0.0315955	Rnd3	Rho family GTPase 3 [Source:MGI Symbol;Acc:MGI:1921444]
ENSMUSG00000044719	1.885	0.95	0.503979	-0.988565	0.0318227	E230025N22Rik	Riken cDNA E230025N22 gene [Source:MGI Symbol;Acc:MGI:3687212]
ENSMUSG00000069305	0.845	0.001	0.00118343	-9.72281	0.0324495	H4c18	H4 clustered histone 18 [Source:MGI Symbol;Acc:MGI:4843992]
ENSMUSG00000032343	1.755	0.975	0.555556	-0.847997	0.0324872	Impg1	interphotoreceptor matrix proteoglycan 1 [Source:MGI Symbol;Acc:MGI:1926876]
ENSMUSG00000096433	0.57	0.23	0.403509	-1.30933	0.0329869	Zfp994	zinc finger protein 994 [Source:MGI Symbol;Acc:MGI:3643318]
ENSMUSG00000029208	3.14	1.85	0.589172	-0.763239	0.0334217	Guf1	GUF1 homolog, GTPase [Source:MGI Symbol;Acc:MGI:2140726]
ENSMUSG00000057719	14	7.705	0.550357	-0.86156	0.0337	Sh3rf2	SH3 domain containing ring finger 2 [Source:MGI Symbol;Acc:MGI:2444628]
ENSMUSG00000041324	1.94	1.115	0.574742	-0.799013	0.0339714	Inhba	inhibin beta-A [Source:MGI Symbol;Acc:MGI:96570]
ENSMUSG00000019936	1.075	0.4	0.372093	-1.42626	0.0341372	Epyc	epiphycan [Source:MGI Symbol;Acc:MGI:107942]
ENSMUSG00000066366	0.59	0.09	0.152542	-2.71272	0.0344372	Serpina1a	serine (or cysteine) peptidase inhibitor, clade A, member 1A [Source:MGI Symbol;Acc:MGI:891971]
ENSMUSG00000014932	1.95	1.165	0.597436	-0.743144	0.0348843	Yes1	YES proto-oncogene 1, Src family tyrosine kinase [Source:MGI Symbol;Acc:MGI:99147]
ENSMUSG00000047757	1.315	0.645	0.490494	-1.02769	0.0353376	Fancb	Fanconi anemia, complementation group B [Source:MGI Symbol;Acc:MGI:2448558]
ENSMUSG00000047139	6.535	4.15	0.635042	-0.655076	0.0358366	Cd24a	CD24a antigen [Source:MGI Symbol;Acc:MGI:88323]
ENSMUSG00000074733	15.23	2.08	0.136573	-2.87226	0.0369232	Zfp950	zinc finger protein 950 [Source:MGI Symbol;Acc:MGI:2652824]
ENSMUSG00000020120	3.405	2.24	0.657856	-0.604156	0.0375054	Plek	pleckstrin [Source:MGI Symbol;Acc:MGI:1860485]
ENSMUSG00000078866	5.545	3.085	0.556357	-0.845917	0.0388664	Zfp970	zinc finger protein 970 [Source:MGI Symbol;Acc:MGI:3652255]
ENSMUSG00000035606	1.42	0.905	0.637324	-0.649901	0.0390423	Ky	kyphoscoliosis peptidase [Source:MGI Symbol;Acc:MGI:96709]
ENSMUSG00000067916	0.91	0.395	0.434066	-1.20401	0.0390855	Zfp991	zinc finger protein 991 [Source:MGI Symbol;Acc:MGI:3701604]
ENSMUSG00000025255	0.79	0.51	0.64557	-0.631355	0.0393948	Zfhx4	zinc finger homeodomain 4 [Source:MGI Symbol;Acc:MGI:2137668]
ENSMUSG00000029754	17.92	11.69	0.652344	-0.616296	0.0394793	Dlx6	distal-less homeobox 6 [Source:MGI Symbol;Acc:MGI:101927]
ENSMUSG00000021125	6.655	4.385	0.658903	-0.601862	0.0394825	Arg2	arginase type II [Source:MGI Symbol;Acc:MGI:1330806]
ENSMUSG00000042063	2.705	1.59	0.5878	-0.766602	0.0400438	Zfp386	zinc finger protein 386 (Kruppel-like) [Source:MGI Symbol;Acc:MGI:1930708]
ENSMUSG00000006154	2.695	1.53	0.567718	-0.816754	0.0402166	Eps8l1	EPS8-like 1 [Source:MGI Symbol;Acc:MGI:1914675]
ENSMUSG00000019945	3.13	1.765	0.563898	-0.826494	0.0404164	Cabcoco1	ciliary associated calcium binding coiled-coil 1 [Source:MGI Symbol;Acc:MGI:1920537]
ENSMUSG00000024293	2.165	1.4	0.646651	-0.62894	0.0404734	Esco1	establishment of sister chromatid cohesion N-acetyltransferase 1 [Source:MGI Symbol;Acc:MGI:1925055]
ENSMUSG00000025588	0.915	0.24	0.262295	-1.93074	0.0405487	Nat1	N-acetyl transferase 1 [Source:MGI Symbol;Acc:MGI:97279]
ENSMUSG00000091345	0.61	0.34	0.557377	-0.843274	0.0408288	Col6a5	collagen, type VI, alpha 5 [Source:MGI Symbol;Acc:MGI:3648134]
ENSMUSG00000025245	5.325	2.98	0.559624	-0.837469	0.0409462	Lztfl1	leucine zipper transcription factor-like 1 [Source:MGI Symbol;Acc:MGI:1934860]
ENSMUSG00000092592	0.08	0.001	0.0125	-6.32193	0.0423153	Gm20449	predicted gene 20449 [Source:MGI Symbol;Acc:MGI:5141914]
ENSMUSG00000050549	3.98	2.465	0.619347	-0.691181	0.0433036	Fam241a	family with sequence similarity 241, member A [Source:MGI Symbol;Acc:MGI:1917867]
ENSMUSG00000057093	2.065	1.36	0.658596	-0.602535	0.0433515	Zfp607b	zinc finger protein 607B [Source:MGI Symbol;Acc:MGI:2148237]
ENSMUSG00000102692	0.68	0.43	0.632353	-0.661198	0.043352	Dchs2	dachsous cadherin related 2 [Source:MGI Symbol;Acc:MGI:2685263]
ENSMUSG00000011154	1.84	0.6	0.326087	-1.61667	0.0436296	Cfap161	cilia and flagella associated protein 161 [Source:MGI Symbol;Acc:MGI:1922806]
ENSMUSG00000032925	1.49	0.805	0.540268	-0.888252	0.0442557	Itgbl1	integrin, beta-like 1 [Source:MGI Symbol;Acc:MGI:2443439]
ENSMUSG00000071266	1.84	1.045	0.567935	-0.816203	0.0449466	Zfp946	zinc finger protein 946 [Source:MGI Symbol;Acc:MGI:1921399]
ENSMUSG00000033740	1.79	1.08	0.603352	-0.728928	0.0450334	St18	suppression of tumorigenicity 18 [Source:MGI Symbol;Acc:MGI:2446700]
ENSMUSG00000078875	3.19	1.315	0.412226	-1.27849	0.0451765	Gm14419	predicted gene 14419 [Source:MGI Symbol;Acc:MGI:3702410]
ENSMUSG00000062743	0.39	0.105	0.269231	-1.89308	0.0454034	Zfp677	zinc finger protein 677 [Source:MGI Symbol;Acc:MGI:3053207]
ENSMUSG00000068457	1.855	1.12	0.603774	-0.72792	0.0455752	Uty	ubiquitously transcribed tetratricopeptide repeat containing, Y-linked [Source:MGI Symbol;Acc:MGI:894810]
ENSMUSG00000117284	1.155	0.61	0.528139	-0.921012	0.0455991	Gm7072	predicted gene 7072 [Source:MGI Symbol;Acc:MGI:3648314]
ENSMUSG00000030048	3.91	1.655	0.423274	-1.24034	0.0462967	Gkn3	gastrokine 3 [Source:MGI Symbol;Acc:MGI:1916138]
ENSMUSG00000078903	5.725	3.795	0.662882	-0.593176	0.046461	Gm14391	predicted gene 14391 [Source:MGI Symbol;Acc:MGI:3709324]
ENSMUSG00000045655	0.73	0.235	0.321918	-1.63524	0.0469887	Fam216b	family with sequence similarity 216, member B [Source:MGI Symbol;Acc:MGI:2145738]
ENSMUSG00000078880	1.78	0.755	0.424157	-1.23733	0.047814	Gm14308	predicted gene 14308 [Source:MGI Symbol;Acc:MGI:3782921]
ENSMUSG00000035151	2.075	1.29	0.621687	-0.68574	0.049213	Elmod2	ELMO/CED-12 domain containing 2 [Source:MGI Symbol;Acc:MGI:2445165]
ENSMUSG00000020516	5.03	3.095	0.615308	-0.700619	0.0497309	Rps6kb1	ribosomal protein S6 kinase, polypeptide 1 [Source:MGI Symbol;Acc:MGI:1270849]

## Sheet: Table S3
Table S3 697 upregulated DEGs in the hippocampus between HF+DI group mice and HF+Veh group mice
ID	fpkm		Fold change	log2(Fold change)	P Value	Symbol	Description
	HF+Veh	HF+DI
ENSMUSG00000020838	0.001	0.925	925	9.85331	0.0387841	Slc6a4	solute carrier family 6 (neurotransmitter transporter, serotonin), member 4 [Source:MGI Symbol;Acc:MGI:96285]
ENSMUSG00000091617	0.001	0.37	370	8.53138	0.00132548	Gm3752	predicted gene 3752 [Source:MGI Symbol;Acc:MGI:3781927]
ENSMUSG00000026715	0.001	0.3	300	8.22882	1.46958e-05	Serpinc1	serine (or cysteine) peptidase inhibitor, clade C (antithrombin), member 1 [Source:MGI Symbol;Acc:MGI:88095]
ENSMUSG00000048087	0.001	0.235	235	7.87652	0.00560059	Gm4737	predicted gene 4737 [Source:MGI Symbol;Acc:MGI:3643647]
ENSMUSG00000113149	0.065	0.84	12.9231	3.69188	0.00401624	Gm49383	predicted gene, 49383 [Source:MGI Symbol;Acc:MGI:6121605]
ENSMUSG00000069117	0.16	1.69	10.5625	3.40088	0.0049507	Rps18-ps6	ribosomal protein S18, pseudogene 6 [Source:MGI Symbol;Acc:MGI:3642298]
ENSMUSG00000017716	0.075	0.73	9.73333	3.28293	0.0243525	Birc5	baculoviral IAP repeat-containing 5 [Source:MGI Symbol;Acc:MGI:1203517]
ENSMUSG00000102805	0.05	0.32	6.4	2.67807	0.020898	Gm37240	predicted gene, 37240 [Source:MGI Symbol;Acc:MGI:5610468]
ENSMUSG00000078864	0.195	1.125	5.76923	2.52838	0.0165129	Gm14322	predicted gene 14322 [Source:MGI Symbol;Acc:MGI:3652185]
ENSMUSG00000031079	0.045	0.25	5.55556	2.47393	0.0090459	Zfp300	zinc finger protein 300 [Source:MGI Symbol;Acc:MGI:3045326]
ENSMUSG00000078606	0.165	0.905	5.48485	2.45545	0.000465781	Gvin2	GTPase, very large interferon inducible, family member 2 [Source:MGI Symbol;Acc:MGI:3782245]
ENSMUSG00000038216	0.145	0.76	5.24138	2.38995	0.0295392	Pnmt	phenylethanolamine-N-methyltransferase [Source:MGI Symbol;Acc:MGI:97724]
ENSMUSG00000072066	0.355	1.84	5.1831	2.37381	0.0370334	6720489N17Rik	RIKEN cDNA 6720489N17 gene [Source:MGI Symbol;Acc:MGI:2443901]
ENSMUSG00000078898	0.45	2.105	4.67778	2.22582	0.000505461	Zfp968	zinc finger protein 968 [Source:MGI Symbol;Acc:MGI:3782903]
ENSMUSG00000078880	0.755	3.365	4.45695	2.15606	8.10564e-06	Gm14308	predicted gene 14308 [Source:MGI Symbol;Acc:MGI:3782921]
ENSMUSG00000062743	0.105	0.425	4.04762	2.01707	0.0241411	Zfp677	zinc finger protein 677 [Source:MGI Symbol;Acc:MGI:3053207]
ENSMUSG00000021098	0.6	2.26	3.76667	1.91329	0.00262507	4930447C04Rik	RIKEN cDNA 4930447C04 gene [Source:MGI Symbol;Acc:MGI:1923051]
ENSMUSG00000069793	0.035	0.13	3.71429	1.89308	0.0437524	Slfn9	schlafen 9 [Source:MGI Symbol;Acc:MGI:2445121]
ENSMUSG00000054717	1.285	4.76	3.70428	1.88919	0.018168	Hmgb2	high mobility group box 2 [Source:MGI Symbol;Acc:MGI:96157]
ENSMUSG00000073664	0.315	1.125	3.57143	1.8365	2.24833e-07	Nbeal1	neurobeachin like 1 [Source:MGI Symbol;Acc:MGI:2444343]
ENSMUSG00000078435	0.145	0.515	3.55172	1.82852	0.0481692	AU041133	expressed sequence AU041133 [Source:MGI Symbol;Acc:MGI:2143755]
ENSMUSG00000002617	0.67	2.245	3.35075	1.74448	3.09941e-05	Zfp40	zinc finger protein 40 [Source:MGI Symbol;Acc:MGI:99185]
ENSMUSG00000096433	0.23	0.77	3.34783	1.74322	0.00114678	Zfp994	zinc finger protein 994 [Source:MGI Symbol;Acc:MGI:3643318]
ENSMUSG00000035021	0.475	1.575	3.31579	1.72935	0.00141065	Baz1a	bromodomain adjacent to zinc finger domain 1A [Source:MGI Symbol;Acc:MGI:1309478]
ENSMUSG00000047216	0.53	1.69	3.18868	1.67296	6.39433e-06	Cdh19	cadherin 19, type 2 [Source:MGI Symbol;Acc:MGI:3588198]
ENSMUSG00000064128	0.235	0.74	3.14894	1.65486	0.0153088	Cenpj	centromere protein J [Source:MGI Symbol;Acc:MGI:2684927]
ENSMUSG00000079608	0.325	0.995	3.06154	1.61426	0.0383722	Stard6	StAR-related lipid transfer (START) domain containing 6 [Source:MGI Symbol;Acc:MGI:2156774]
ENSMUSG00000039103	4.01	12.185	3.03865	1.60343	2.0842e-12	Nexn	nexilin [Source:MGI Symbol;Acc:MGI:1916060]
ENSMUSG00000078889	1.01	3.025	2.99505	1.58258	1.62222e-05	Gm14288	predicted gene 14288 [Source:MGI Symbol;Acc:MGI:3706570]
ENSMUSG00000078495	0.215	0.635	2.95349	1.56242	0.0265528	Zfp984	zinc finger protein 984 [Source:MGI Symbol;Acc:MGI:3651978]
ENSMUSG00000019936	0.4	1.17	2.925	1.54844	0.00626406	Epyc	epiphycan [Source:MGI Symbol;Acc:MGI:107942]
ENSMUSG00000089756	1.37	3.94	2.87591	1.52402	3.82437e-08	Zfp966	zinc finger protein 966 [Source:MGI Symbol;Acc:MGI:3709288]
ENSMUSG00000044749	0.215	0.6	2.7907	1.48063	0.00445348	Abca6	ATP-binding cassette, sub-family A (ABC1), member 6 [Source:MGI Symbol;Acc:MGI:1923434]
ENSMUSG00000017144	1.705	4.7	2.7566	1.46289	4.70444e-07	Rnd3	Rho family GTPase 3 [Source:MGI Symbol;Acc:MGI:1921444]
ENSMUSG00000048280	0.9	2.465	2.73889	1.45359	0.000676557	Zfp738	zinc finger protein 738 [Source:MGI Symbol;Acc:MGI:3040706]
ENSMUSG00000026628	0.46	1.245	2.70652	1.43644	0.0125742	Atf3	activating transcription factor 3 [Source:MGI Symbol;Acc:MGI:109384]
ENSMUSG00000078875	1.315	3.545	2.69582	1.43072	0.0143194	Gm14419	predicted gene 14419 [Source:MGI Symbol;Acc:MGI:3702410]
ENSMUSG00000117789	0.335	0.895	2.67164	1.41773	0.0124034	Gm50388	predicted gene, 50388 [Source:MGI Symbol;Acc:MGI:6303291]
ENSMUSG00000025094	0.43	1.145	2.66279	1.41294	0.00150552	Slc18a2	solute carrier family 18 (vesicular monoamine), member 2 [Source:MGI Symbol;Acc:MGI:106677]
ENSMUSG00000046311	2.285	6.065	2.65427	1.40831	5.73572e-08	Zfp62	zinc finger protein 62 [Source:MGI Symbol;Acc:MGI:99662]
ENSMUSG00000022123	0.33	0.87	2.63636	1.39855	0.0277976	Scel	sciellin [Source:MGI Symbol;Acc:MGI:1891228]
ENSMUSG00000059897	1.345	3.515	2.61338	1.38592	0.000100789	Zfp930	zinc finger protein 930 [Source:MGI Symbol;Acc:MGI:2675306]
ENSMUSG00000071266	1.045	2.72	2.60287	1.3801	0.000143427	Zfp946	zinc finger protein 946 [Source:MGI Symbol;Acc:MGI:1921399]
ENSMUSG00000033972	0.68	1.75	2.57353	1.36375	0.000946223	Zfp944	zinc finger protein 944 [Source:MGI Symbol;Acc:MGI:2442394]
ENSMUSG00000051341	0.26	0.665	2.55769	1.35484	0.0463951	Zfp52	zinc finger protein 52 [Source:MGI Symbol;Acc:MGI:99199]
ENSMUSG00000091474	1.325	3.34	2.52075	1.33386	1.3008e-05	2610021A01Rik	RIKEN cDNA 2610021A01 gene [Source:MGI Symbol;Acc:MGI:1922662]
ENSMUSG00000019888	0.71	1.785	2.51408	1.33003	0.0153848	Mgat4c	MGAT4 family, member C [Source:MGI Symbol;Acc:MGI:1914819]
ENSMUSG00000019971	0.275	0.69	2.50909	1.32716	0.000720396	Cep290	centrosomal protein 290 [Source:MGI Symbol;Acc:MGI:2384917]
ENSMUSG00000058748	0.695	1.74	2.5036	1.324	0.00470417	Zfp958	zinc finger protein 958 [Source:MGI Symbol;Acc:MGI:2385298]
ENSMUSG00000032253	1.17	2.915	2.49145	1.31699	6.54623e-12	Phip	pleckstrin homology domain interacting protein [Source:MGI Symbol;Acc:MGI:1932404]
ENSMUSG00000033799	1.03	2.53	2.45631	1.29649	5.97176e-07	Tasor2	transcription activation suppressor family member 2 [Source:MGI Symbol;Acc:MGI:2145274]
ENSMUSG00000042256	0.165	0.405	2.45455	1.29546	0.0489366	Ptchd4	patched domain containing 4 [Source:MGI Symbol;Acc:MGI:1920485]
ENSMUSG00000003226	4.405	10.72	2.4336	1.28309	1.49274e-20	Ranbp2	RAN binding protein 2 [Source:MGI Symbol;Acc:MGI:894323]
ENSMUSG00000057396	0.51	1.24	2.43137	1.28177	0.00277729	Zfp759	zinc finger protein 759 [Source:MGI Symbol;Acc:MGI:2446280]
ENSMUSG00000055480	0.385	0.935	2.42857	1.28011	0.0161996	Zfp458	zinc finger protein 458 [Source:MGI Symbol;Acc:MGI:3040691]
ENSMUSG00000007682	3.93	9.535	2.42621	1.2787	2.63564e-18	Dio2	deiodinase, iodothyronine, type II [Source:MGI Symbol;Acc:MGI:1338833]
ENSMUSG00000024290	0.965	2.335	2.41969	1.27482	5.26238e-07	Rock1	Rho-associated coiled-coil containing protein kinase 1 [Source:MGI Symbol;Acc:MGI:107927]
ENSMUSG00000030016	4.345	10.47	2.40967	1.26883	9.53239e-12	Zfp638	zinc finger protein 638 [Source:MGI Symbol;Acc:MGI:1203484]
ENSMUSG00000094786	0.73	1.75	2.39726	1.26139	0.0445526	Gm14403	predicted gene 14403 [Source:MGI Symbol;Acc:MGI:3649813]
ENSMUSG00000048279	1.34	3.21	2.39552	1.26034	3.04172e-15	Sacs	sacsin [Source:MGI Symbol;Acc:MGI:1354724]
ENSMUSG00000060301	1.305	3.1	2.37548	1.24822	1.6348e-05	2610008E11Rik	RIKEN cDNA 2610008E11 gene [Source:MGI Symbol;Acc:MGI:1919378]
ENSMUSG00000031245	0.825	1.955	2.3697	1.2447	0.00639847	Hmgn5	high-mobility group nucleosome binding domain 5 [Source:MGI Symbol;Acc:MGI:1355295]
ENSMUSG00000032925	0.805	1.905	2.36646	1.24273	0.000738419	Itgbl1	integrin, beta-like 1 [Source:MGI Symbol;Acc:MGI:2443439]
ENSMUSG00000063804	0.165	0.39	2.36364	1.24101	0.0390024	Lin28b	lin-28 homolog B (C. elegans) [Source:MGI Symbol;Acc:MGI:3584032]
ENSMUSG00000026034	7.675	18.14	2.36352	1.24094	5.36384e-12	Clk1	CDC-like kinase 1 [Source:MGI Symbol;Acc:MGI:107403]
ENSMUSG00000020728	0.27	0.635	2.35185	1.2338	0.0109142	Cep112	centrosomal protein 112 [Source:MGI Symbol;Acc:MGI:1923673]
ENSMUSG00000090093	1.515	3.56	2.34983	1.23256	0.0154997	Gm14399	predicted gene 14399 [Source:MGI Symbol;Acc:MGI:3650082]
ENSMUSG00000043289	0.6	1.4	2.33333	1.22239	0.0270835	Mei4	meiotic double-stranded break formation protein 4 [Source:MGI Symbol;Acc:MGI:1922283]
ENSMUSG00000046881	0.135	0.315	2.33333	1.22239	0.0284974	Olfr374	olfactory receptor 374 [Source:MGI Symbol;Acc:MGI:3030208]
ENSMUSG00000042599	2.435	5.665	2.32649	1.21815	2.08994e-15	Kdm7a	lysine (K)-specific demethylase 7A [Source:MGI Symbol;Acc:MGI:2443388]
ENSMUSG00000092416	0.865	2.01	2.3237	1.21642	0.00870557	Zfp141	zinc finger protein 141 [Source:MGI Symbol;Acc:MGI:3584269]
ENSMUSG00000094856	1.84	4.265	2.31793	1.21284	0.00485509	Gm21962	predicted gene, 21962 [Source:MGI Symbol;Acc:MGI:5439431]
ENSMUSG00000090546	1.205	2.77	2.29876	1.20085	0.00737488	Cdr1	cerebellar degeneration related antigen 1 [Source:MGI Symbol;Acc:MGI:88359]
ENSMUSG00000028312	0.345	0.79	2.28986	1.19526	0.00647828	Smc2	structural maintenance of chromosomes 2 [Source:MGI Symbol;Acc:MGI:106067]
ENSMUSG00000045624	1.405	3.185	2.2669	1.18072	1.90073e-05	Esf1	ESF1 nucleolar pre-rRNA processing protein homolog [Source:MGI Symbol;Acc:MGI:1913830]
ENSMUSG00000026834	1.93	4.375	2.26684	1.18068	8.73498e-13	Acvr1c	activin A receptor, type IC [Source:MGI Symbol;Acc:MGI:2661081]
ENSMUSG00000054453	0.46	1.04	2.26087	1.17688	0.0373158	Sytl5	synaptotagmin-like 5 [Source:MGI Symbol;Acc:MGI:2668451]
ENSMUSG00000074733	2.08	4.69	2.25481	1.173	3.71339e-07	Zfp950	zinc finger protein 950 [Source:MGI Symbol;Acc:MGI:2652824]
ENSMUSG00000040253	0.315	0.71	2.25397	1.17247	0.00265508	Gbp7	guanylate binding protein 7 [Source:MGI Symbol;Acc:MGI:2444421]
ENSMUSG00000067928	0.375	0.845	2.25333	1.17206	0.0248419	Zfp760	zinc finger protein 760 [Source:MGI Symbol;Acc:MGI:2679257]
ENSMUSG00000078899	4.42	9.955	2.25226	1.17137	1.22314e-14	Gm4631	predicted gene 4631 [Source:MGI Symbol;Acc:MGI:3782813]
ENSMUSG00000041633	0.265	0.595	2.24528	1.1669	0.0243715	Kctd12b	potassium channel tetramerisation domain containing 12b [Source:MGI Symbol;Acc:MGI:2444667]
ENSMUSG00000042133	3.085	6.92	2.24311	1.1655	3.81629e-14	Ppig	peptidyl-prolyl isomerase G (cyclophilin G) [Source:MGI Symbol;Acc:MGI:2445173]
ENSMUSG00000035133	7.905	17.71	2.24035	1.16373	2.85848e-21	Arhgap5	Rho GTPase activating protein 5 [Source:MGI Symbol;Acc:MGI:1332637]
ENSMUSG00000074925	1.385	3.1	2.23827	1.16238	1.95582e-08	Ptar1	protein prenyltransferase alpha subunit repeat containing 1 [Source:MGI Symbol;Acc:MGI:1921875]
ENSMUSG00000078877	8.24	18.395	2.2324	1.1586	3.67912e-07	Gm14295	predicted gene 14295 [Source:MGI Symbol;Acc:MGI:3709624]
ENSMUSG00000041324	1.115	2.48	2.22422	1.1533	6.9644e-05	Inhba	inhibin beta-A [Source:MGI Symbol;Acc:MGI:96570]
ENSMUSG00000034738	0.86	1.905	2.21512	1.14738	0.0149049	Nostrin	nitric oxide synthase trafficker [Source:MGI Symbol;Acc:MGI:3606242]
ENSMUSG00000006740	18.25	40.16	2.20055	1.13786	1.50797e-19	Kif5b	kinesin family member 5B [Source:MGI Symbol;Acc:MGI:1098268]
ENSMUSG00000020948	1.065	2.34	2.19718	1.13566	1.48339e-06	Klhl28	kelch-like 28 [Source:MGI Symbol;Acc:MGI:1913939]
ENSMUSG00000025245	2.98	6.545	2.19631	1.13508	7.2014e-05	Lztfl1	leucine zipper transcription factor-like 1 [Source:MGI Symbol;Acc:MGI:1934860]
ENSMUSG00000056383	0.945	2.075	2.19577	1.13473	0.00598893	AI987944	expressed sequence AI987944 [Source:MGI Symbol;Acc:MGI:2142079]
ENSMUSG00000031939	1.645	3.6	2.18845	1.12991	0.0149224	Taf1d	TATA-box binding protein associated factor, RNA polymerase I, D [Source:MGI Symbol;Acc:MGI:1922566]
ENSMUSG00000062949	0.8	1.75	2.1875	1.12928	3.78191e-05	Atp11c	ATPase, class VI, type 11C [Source:MGI Symbol;Acc:MGI:1859661]
ENSMUSG00000027820	3.31	7.24	2.18731	1.12916	3.06493e-09	Mme	membrane metallo endopeptidase [Source:MGI Symbol;Acc:MGI:97004]
ENSMUSG00000021377	7.035	15.375	2.1855	1.12796	4.92765e-11	Dek	DEK proto-oncogene (DNA binding) [Source:MGI Symbol;Acc:MGI:1926209]
ENSMUSG00000030446	0.54	1.18	2.18519	1.12776	0.0373427	Zfp273	zinc finger protein 273 [Source:MGI Symbol;Acc:MGI:3036278]
ENSMUSG00000028282	0.525	1.14	2.17143	1.11864	0.000717903	Casp8ap2	caspase 8 associated protein 2 [Source:MGI Symbol;Acc:MGI:1349399]
ENSMUSG00000034640	2.275	4.935	2.16923	1.11718	4.27017e-08	Tiparp	TCDD-inducible poly(ADP-ribose) polymerase [Source:MGI Symbol;Acc:MGI:2159210]
ENSMUSG00000096856	0.425	0.92	2.16471	1.11417	0.0137866	Gm10778	predicted gene 10778 [Source:MGI Symbol;Acc:MGI:3809656]
ENSMUSG00000117284	0.61	1.32	2.16393	1.11366	0.00893759	Gm7072	predicted gene 7072 [Source:MGI Symbol;Acc:MGI:3648314]
ENSMUSG00000044501	0.78	1.685	2.16026	1.1112	0.013851	Zfp758	zinc finger protein 758 [Source:MGI Symbol;Acc:MGI:2385044]
ENSMUSG00000040729	1.94	4.19	2.15979	1.11089	2.46533e-06	Cep126	centrosomal protein 126 [Source:MGI Symbol;Acc:MGI:2680221]
ENSMUSG00000039219	2.105	4.545	2.15914	1.11046	3.26555e-09	Arid4b	AT rich interactive domain 4B (RBP1-like) [Source:MGI Symbol;Acc:MGI:2137512]
ENSMUSG00000021376	1.77	3.82	2.15819	1.10982	0.00966991	Tpmt	thiopurine methyltransferase [Source:MGI Symbol;Acc:MGI:98812]
ENSMUSG00000029298	0.285	0.615	2.15789	1.10962	0.0366568	Gbp9	guanylate-binding protein 9 [Source:MGI Symbol;Acc:MGI:3605620]
ENSMUSG00000062151	5.965	12.87	2.15759	1.10942	1.40176e-20	Unc13c	unc-13 homolog C [Source:MGI Symbol;Acc:MGI:2149021]
ENSMUSG00000091183	0.295	0.635	2.15254	1.10604	0.0344778	Gm5141	predicted gene 5141 [Source:MGI Symbol;Acc:MGI:3779466]
ENSMUSG00000030386	0.835	1.79	2.14371	1.10011	0.000286375	Zfp606	zinc finger protein 606 [Source:MGI Symbol;Acc:MGI:1914620]
ENSMUSG00000036202	1.045	2.235	2.13876	1.09677	7.46189e-05	Rif1	replication timing regulatory factor 1 [Source:MGI Symbol;Acc:MGI:1098622]
ENSMUSG00000031229	4.445	9.5	2.13723	1.09574	1.69019e-17	Atrx	ATRX, chromatin remodeler [Source:MGI Symbol;Acc:MGI:103067]
ENSMUSG00000054737	0.485	1.035	2.13402	1.09357	0.0169794	Zfp182	zinc finger protein 182 [Source:MGI Symbol;Acc:MGI:2442220]
ENSMUSG00000064356	329.045	700.855	2.12997	1.09083	6.02148e-26	mt-Atp8	mitochondrially encoded ATP synthase 8 [Source:MGI Symbol;Acc:MGI:99926]
ENSMUSG00000110185	9.76	20.7	2.1209	1.08468	1.73391e-15	Igip	IgA inducing protein [Source:MGI Symbol;Acc:MGI:1924271]
ENSMUSG00000062931	1.945	4.12	2.11825	1.08287	0.000703378	Zfp938	zinc finger protein 938 [Source:MGI Symbol;Acc:MGI:3621440]
ENSMUSG00000113450	0.765	1.62	2.11765	1.08246	0.0210785	Gm49359	predicted gene, 49359 [Source:MGI Symbol;Acc:MGI:6121568]
ENSMUSG00000043424	1.455	3.08	2.11684	1.08191	0.00106467	Eif3j2	eukaryotic translation initiation factor 3, subunit J2 [Source:MGI Symbol;Acc:MGI:3704486]
ENSMUSG00000033964	0.985	2.085	2.11675	1.08185	0.00026567	Zbtb41	zinc finger and BTB domain containing 41 [Source:MGI Symbol;Acc:MGI:2444487]
ENSMUSG00000045991	0.365	0.77	2.10959	1.07696	2.34505e-05	Onecut2	one cut domain, family member 2 [Source:MGI Symbol;Acc:MGI:1891408]
ENSMUSG00000021613	1.28	2.7	2.10938	1.07682	2.99736e-06	Hapln1	hyaluronan and proteoglycan link protein 1 [Source:MGI Symbol;Acc:MGI:1337006]
ENSMUSG00000021482	2.365	4.97	2.10148	1.07141	0.00969889	Prxl2c	peroxiredoxin like 2C [Source:MGI Symbol;Acc:MGI:1913379]
ENSMUSG00000063663	0.345	0.725	2.10145	1.07138	0.000952518	Brwd3	bromodomain and WD repeat domain containing 3 [Source:MGI Symbol;Acc:MGI:3029414]
ENSMUSG00000055373	2.43	5.105	2.10082	1.07095	4.09774e-16	Fut9	fucosyltransferase 9 [Source:MGI Symbol;Acc:MGI:1330859]
ENSMUSG00000094622	0.82	1.715	2.09146	1.06451	0.0259445	Gm3055	predicted gene 3055 [Source:MGI Symbol;Acc:MGI:3809197]
ENSMUSG00000074968	14.045	29.31	2.08686	1.06134	2.10325e-22	Ano3	anoctamin 3 [Source:MGI Symbol;Acc:MGI:3613666]
ENSMUSG00000069892	0.29	0.605	2.08621	1.06088	0.0312584	9930111J21Rik2	RIKEN cDNA 9930111J21 gene 2 [Source:MGI Symbol;Acc:MGI:3711310]
ENSMUSG00000071267	1.22	2.545	2.08607	1.06078	0.0218016	Zfp942	zinc finger protein 942 [Source:MGI Symbol;Acc:MGI:1920483]
ENSMUSG00000046230	3.31	6.89	2.08157	1.05767	2.68379e-05	Vps13a	vacuolar protein sorting 13A [Source:MGI Symbol;Acc:MGI:2444304]
ENSMUSG00000032740	2.52	5.235	2.07738	1.05477	8.23726e-10	Ccdc88a	coiled coil domain containing 88A [Source:MGI Symbol;Acc:MGI:1925177]
ENSMUSG00000020024	2.625	5.45	2.07619	1.05394	5.45481e-07	Cep83	centrosomal protein 83 [Source:MGI Symbol;Acc:MGI:1924298]
ENSMUSG00000067931	0.785	1.625	2.07006	1.04968	0.0126297	Zfp948	zinc finger protein 948 [Source:MGI Symbol;Acc:MGI:3040683]
ENSMUSG00000037475	2.095	4.325	2.06444	1.04575	2.32459e-07	Thoc2	THO complex 2 [Source:MGI Symbol;Acc:MGI:2442413]
ENSMUSG00000002428	1.51	3.115	2.06291	1.04468	6.11479e-06	Hltf	helicase-like transcription factor [Source:MGI Symbol;Acc:MGI:1196437]
ENSMUSG00000024079	0.36	0.74	2.05556	1.03953	0.0282617	Eif2ak2	eukaryotic translation initiation factor 2-alpha kinase 2 [Source:MGI Symbol;Acc:MGI:1353449]
ENSMUSG00000029655	2.135	4.385	2.05386	1.03834	0.0354521	N4bp2l2	NEDD4 binding protein 2-like 2 [Source:MGI Symbol;Acc:MGI:2687207]
ENSMUSG00000022323	9.025	18.525	2.05263	1.03747	1.1323e-05	Rida	reactive intermediate imine deaminase A homolog [Source:MGI Symbol;Acc:MGI:1095401]
ENSMUSG00000021549	4.245	8.705	2.05065	1.03608	6.29188e-06	Rasa1	RAS p21 protein activator 1 [Source:MGI Symbol;Acc:MGI:97860]
ENSMUSG00000058093	0.79	1.62	2.05063	1.03607	0.00136773	Zfp729b	zinc finger protein 729b [Source:MGI Symbol;Acc:MGI:2145180]
ENSMUSG00000024293	1.4	2.87	2.05	1.03562	5.20906e-05	Esco1	establishment of sister chromatid cohesion N-acetyltransferase 1 [Source:MGI Symbol;Acc:MGI:1925055]
ENSMUSG00000030643	3.765	7.69	2.0425	1.03033	3.53685e-07	Rab30	RAB30, member RAS oncogene family [Source:MGI Symbol;Acc:MGI:1923235]
ENSMUSG00000078866	3.085	6.3	2.04214	1.03008	0.00619864	Zfp970	zinc finger protein 970 [Source:MGI Symbol;Acc:MGI:3652255]
ENSMUSG00000025597	2.765	5.645	2.04159	1.02969	1.81554e-05	Klhl4	kelch-like 4 [Source:MGI Symbol;Acc:MGI:2442829]
ENSMUSG00000031093	0.615	1.255	2.04065	1.02903	0.0198059	Dock11	dedicator of cytokinesis 11 [Source:MGI Symbol;Acc:MGI:1923224]
ENSMUSG00000048960	2.62	5.34	2.03817	1.02727	5.87226e-14	Prex2	phosphatidylinositol-3,4,5-trisphosphate-dependent Rac exchange factor 2 [Source:MGI Symbol;Acc:MGI:1923385]
ENSMUSG00000039967	1	2.035	2.035	1.02503	7.06713e-07	Zfp292	zinc finger protein 292 [Source:MGI Symbol;Acc:MGI:1353423]
ENSMUSG00000074165	2.335	4.75	2.03426	1.0245	1.87561e-05	Zfp788	zinc finger protein 788 [Source:MGI Symbol;Acc:MGI:1914857]
ENSMUSG00000015882	0.855	1.73	2.02339	1.01678	0.000249695	Lcorl	ligand dependent nuclear receptor corepressor-like [Source:MGI Symbol;Acc:MGI:2651932]
ENSMUSG00000031290	2.455	4.965	2.0224	1.01607	6.2594e-06	Lrch2	leucine-rich repeats and calponin homology (CH) domain containing 2 [Source:MGI Symbol;Acc:MGI:2147870]
ENSMUSG00000022591	0.865	1.745	2.01734	1.01245	0.00864617	Gm9747	predicted gene 9747 [Source:MGI Symbol;Acc:MGI:3710571]
ENSMUSG00000026781	6.89	13.885	2.01524	1.01095	2.14941e-12	Acbd5	acyl-Coenzyme A binding domain containing 5 [Source:MGI Symbol;Acc:MGI:1921409]
ENSMUSG00000069045	2.895	5.83	2.01382	1.00993	5.11778e-08	Ddx3y	DEAD box helicase 3, Y-linked [Source:MGI Symbol;Acc:MGI:1349406]
ENSMUSG00000044224	2.98	6	2.01342	1.00965	0.000199187	Dnajc21	DnaJ heat shock protein family (Hsp40) member C21 [Source:MGI Symbol;Acc:MGI:1925371]
ENSMUSG00000031433	0.44	0.885	2.01136	1.00817	0.0264223	Rbm41	RNA binding motif protein 41 [Source:MGI Symbol;Acc:MGI:2444923]
ENSMUSG00000024943	1.385	2.785	2.01083	1.00779	2.22824e-05	Smc5	structural maintenance of chromosomes 5 [Source:MGI Symbol;Acc:MGI:2385088]
ENSMUSG00000020463	3.115	6.26	2.00963	1.00693	6.44094e-09	Ppp4r3b	protein phosphatase 4 regulatory subunit 3B [Source:MGI Symbol;Acc:MGI:2144474]
ENSMUSG00000025907	4.58	9.2	2.00873	1.00629	5.09402e-13	Rb1cc1	RB1-inducible coiled-coil 1 [Source:MGI Symbol;Acc:MGI:1341850]
ENSMUSG00000021188	1.385	2.78	2.00722	1.0052	1.30403e-08	Trip11	thyroid hormone receptor interactor 11 [Source:MGI Symbol;Acc:MGI:1924393]
ENSMUSG00000021843	6.355	12.755	2.00708	1.0051	1.40072e-10	Ktn1	kinectin 1 [Source:MGI Symbol;Acc:MGI:109153]
ENSMUSG00000035597	1.66	3.32	2	1	0.000749836	Prpf39	pre-mRNA processing factor 39 [Source:MGI Symbol;Acc:MGI:104602]
ENSMUSG00000021597	1.1	2.2	2	1	0.000753363	Slf1	SMC5-SMC6 complex localization factor 1 [Source:MGI Symbol;Acc:MGI:2145448]
ENSMUSG00000054404	0.69	1.38	2	1	0.00420943	Slfn5	schlafen 5 [Source:MGI Symbol;Acc:MGI:1329004]
ENSMUSG00000032221	0.335	0.67	2	1	0.0323866	Mns1	meiosis-specific nuclear structural protein 1 [Source:MGI Symbol;Acc:MGI:107933]
ENSMUSG00000042354	2.845	5.66	1.98946	0.992373	0.0027208	Gnl3	guanine nucleotide binding protein-like 3 (nucleolar) [Source:MGI Symbol;Acc:MGI:1353651]
ENSMUSG00000039242	1.805	3.59	1.98892	0.991985	0.00297107	B3galnt2	UDP-GalNAc:betaGlcNAc beta 1,3-galactosaminyltransferase, polypeptide 2 [Source:MGI Symbol;Acc:MGI:2145517]
ENSMUSG00000054162	39.5	78.46	1.98633	0.990105	5.82745e-24	Spock3	sparc/osteonectin, cwcv and kazal-like domains proteoglycan 3 [Source:MGI Symbol;Acc:MGI:1920152]
ENSMUSG00000040407	3.775	7.465	1.97748	0.983666	1.15588e-14	Akap9	A kinase (PRKA) anchor protein (yotiao) 9 [Source:MGI Symbol;Acc:MGI:2178217]
ENSMUSG00000033740	1.08	2.135	1.97685	0.983205	0.0119308	St18	suppression of tumorigenicity 18 [Source:MGI Symbol;Acc:MGI:2446700]
ENSMUSG00000032006	0.375	0.74	1.97333	0.980635	0.0381303	Pdgfd	platelet-derived growth factor, D polypeptide [Source:MGI Symbol;Acc:MGI:1919035]
ENSMUSG00000066613	2.53	4.985	1.97036	0.978456	0.00131951	Zfp932	zinc finger protein 932 [Source:MGI Symbol;Acc:MGI:1916754]
ENSMUSG00000036095	24.59	48.37	1.96706	0.976041	1.192e-23	Dgkb	diacylglycerol kinase, beta [Source:MGI Symbol;Acc:MGI:2442474]
ENSMUSG00000004127	1.28	2.515	1.96484	0.974415	0.0483351	Trmt10a	tRNA methyltransferase 10A [Source:MGI Symbol;Acc:MGI:1920421]
ENSMUSG00000040297	2.845	5.585	1.96309	0.973129	6.46333e-05	Suco	SUN domain containing ossification factor [Source:MGI Symbol;Acc:MGI:2138346]
ENSMUSG00000022141	1.665	3.26	1.95796	0.96935	4.501e-07	Nipbl	NIPBL cohesin loading factor [Source:MGI Symbol;Acc:MGI:1913976]
ENSMUSG00000044461	2	3.91	1.955	0.967169	0.00176428	Shisa2	shisa family member 2 [Source:MGI Symbol;Acc:MGI:2444716]
ENSMUSG00000028256	1.315	2.57	1.95437	0.966706	0.0267235	Odf2l	outer dense fiber of sperm tails 2-like [Source:MGI Symbol;Acc:MGI:1098600]
ENSMUSG00000026830	13.44	26.26	1.95387	0.966334	0.00376709	Ermn	ermin, ERM-like protein [Source:MGI Symbol;Acc:MGI:1925017]
ENSMUSG00000003617	1.715	3.345	1.95044	0.963798	0.000186887	Cp	ceruloplasmin [Source:MGI Symbol;Acc:MGI:88476]
ENSMUSG00000022708	1.4	2.73	1.95	0.963474	9.19383e-12	Zbtb20	zinc finger and BTB domain containing 20 [Source:MGI Symbol;Acc:MGI:1929213]
ENSMUSG00000031551	3.125	6.09	1.9488	0.962586	0.00155608	Ido1	indoleamine 2,3-dioxygenase 1 [Source:MGI Symbol;Acc:MGI:96416]
ENSMUSG00000027676	0.55	1.07	1.94545	0.960107	0.0322506	Ccdc39	coiled-coil domain containing 39 [Source:MGI Symbol;Acc:MGI:1289263]
ENSMUSG00000034551	0.265	0.515	1.9434	0.95858	0.0153073	Hdx	highly divergent homeobox [Source:MGI Symbol;Acc:MGI:2685226]
ENSMUSG00000027620	19.02	36.955	1.94295	0.958252	3.13286e-11	Rbm39	RNA binding motif protein 39 [Source:MGI Symbol;Acc:MGI:2157953]
ENSMUSG00000042258	1.645	3.195	1.94225	0.957728	0.00369368	Isl1	ISL1 transcription factor, LIM/homeodomain [Source:MGI Symbol;Acc:MGI:101791]
ENSMUSG00000031425	236.86	459.66	1.94064	0.956533	8.76733e-20	Plp1	proteolipid protein (myelin) 1 [Source:MGI Symbol;Acc:MGI:97623]
ENSMUSG00000027677	3.295	6.39	1.9393	0.955537	6.8885e-11	Ttc14	tetratricopeptide repeat domain 14 [Source:MGI Symbol;Acc:MGI:1914370]
ENSMUSG00000056870	1.04	2.015	1.9375	0.954196	0.00390659	Gulp1	GULP, engulfment adaptor PTB domain containing 1 [Source:MGI Symbol;Acc:MGI:1920407]
ENSMUSG00000031337	0.54	1.045	1.93519	0.952472	0.0430208	Mtm1	X-linked myotubular myopathy gene 1 [Source:MGI Symbol;Acc:MGI:1099452]
ENSMUSG00000036192	1.275	2.465	1.93333	0.95109	4.49962e-06	Rorb	RAR-related orphan receptor beta [Source:MGI Symbol;Acc:MGI:1343464]
ENSMUSG00000043241	3.455	6.675	1.93198	0.950082	1.00637e-06	Upf2	UPF2 regulator of nonsense transcripts homolog (yeast) [Source:MGI Symbol;Acc:MGI:2449307]
ENSMUSG00000026586	0.71	1.37	1.92958	0.948285	0.00417221	Prrx1	paired related homeobox 1 [Source:MGI Symbol;Acc:MGI:97712]
ENSMUSG00000058291	2.75	5.305	1.92909	0.947921	2.14837e-05	Zfp68	zinc finger protein 68 [Source:MGI Symbol;Acc:MGI:1344427]
ENSMUSG00000021709	8.725	16.82	1.92779	0.946951	1.54966e-14	Erbin	Erbb2 interacting protein [Source:MGI Symbol;Acc:MGI:1890169]
ENSMUSG00000074519	1.77	3.41	1.92655	0.946022	0.027137	Zfp971	zinc finger protein 971 [Source:MGI Symbol;Acc:MGI:1261426]
ENSMUSG00000078185	0.735	1.415	1.92517	0.944986	0.00324021	Chml	choroideremia-like [Source:MGI Symbol;Acc:MGI:101913]
ENSMUSG00000037876	3.185	6.13	1.92465	0.944594	2.56983e-09	Jmjd1c	jumonji domain containing 1C [Source:MGI Symbol;Acc:MGI:1918614]
ENSMUSG00000074264	0.925	1.78	1.92432	0.944352	0.0379484	Amy1	amylase 1, salivary [Source:MGI Symbol;Acc:MGI:88019]
ENSMUSG00000036572	2.49	4.785	1.92169	0.942373	0.00153675	Upf3b	UPF3 regulator of nonsense transcripts homolog B (yeast) [Source:MGI Symbol;Acc:MGI:1915384]
ENSMUSG00000039607	1.515	2.905	1.91749	0.93922	9.44589e-05	Rbms3	RNA binding motif, single stranded interacting protein [Source:MGI Symbol;Acc:MGI:2444477]
ENSMUSG00000046567	2.65	5.07	1.91321	0.935993	0.0367948	4930430F08Rik	RIKEN cDNA 4930430F08 gene [Source:MGI Symbol;Acc:MGI:1921197]
ENSMUSG00000046351	2.19	4.185	1.91096	0.934297	0.00196622	Zfp322a	zinc finger protein 322A [Source:MGI Symbol;Acc:MGI:2442566]
ENSMUSG00000050714	0.785	1.5	1.91083	0.934198	0.0040513	Zbtb26	zinc finger and BTB domain containing 26 [Source:MGI Symbol;Acc:MGI:2444402]
ENSMUSG00000034349	0.385	0.735	1.90909	0.932886	0.029876	Smc4	structural maintenance of chromosomes 4 [Source:MGI Symbol;Acc:MGI:1917349]
ENSMUSG00000024276	2.65	5.045	1.90377	0.928862	4.99256e-06	Zfp397	zinc finger protein 397 [Source:MGI Symbol;Acc:MGI:1916506]
ENSMUSG00000047757	0.645	1.225	1.89922	0.925411	0.0474217	Fancb	Fanconi anemia, complementation group B [Source:MGI Symbol;Acc:MGI:2448558]
ENSMUSG00000078887	1.65	3.125	1.89394	0.92139	0.0300908	Gm6710	predicted gene 6710 [Source:MGI Symbol;Acc:MGI:3779623]
ENSMUSG00000021392	1.41	2.67	1.89362	0.921145	0.000481892	Nol8	nucleolar protein 8 [Source:MGI Symbol;Acc:MGI:1918180]
ENSMUSG00000017412	10.545	19.955	1.89237	0.920191	5.14878e-18	Cacnb4	calcium channel, voltage-dependent, beta 4 subunit [Source:MGI Symbol;Acc:MGI:103301]
ENSMUSG00000031647	4.335	8.19	1.88927	0.917831	7.48884e-11	Mfap3l	microfibrillar-associated protein 3-like [Source:MGI Symbol;Acc:MGI:1918556]
ENSMUSG00000027792	0.54	1.02	1.88889	0.917538	0.00687187	Bche	butyrylcholinesterase [Source:MGI Symbol;Acc:MGI:894278]
ENSMUSG00000106631	0.985	1.86	1.88832	0.917107	0.00942902	Gm42669	predicted gene 42669 [Source:MGI Symbol;Acc:MGI:5662806]
ENSMUSG00000112449	4.905	9.255	1.88685	0.91598	1.09841e-06	Srp54b	signal recognition particle 54B [Source:MGI Symbol;Acc:MGI:3714357]
ENSMUSG00000024081	3.445	6.495	1.88534	0.914826	2.4204e-05	Cebpz	CCAAT/enhancer binding protein zeta [Source:MGI Symbol;Acc:MGI:109386]
ENSMUSG00000014932	1.165	2.195	1.88412	0.913891	0.00154905	Yes1	YES proto-oncogene 1, Src family tyrosine kinase [Source:MGI Symbol;Acc:MGI:99147]
ENSMUSG00000034218	0.515	0.97	1.8835	0.913412	0.00110132	Atm	ataxia telangiectasia mutated [Source:MGI Symbol;Acc:MGI:107202]
ENSMUSG00000037234	2.04	3.83	1.87745	0.908775	8.68937e-08	Hook3	hook microtubule tethering protein 3 [Source:MGI Symbol;Acc:MGI:2443554]
ENSMUSG00000035898	1.855	3.48	1.87601	0.907668	1.44572e-05	Uba6	ubiquitin-like modifier activating enzyme 6 [Source:MGI Symbol;Acc:MGI:1913894]
ENSMUSG00000027520	1.205	2.26	1.87552	0.90729	5.97812e-06	Zdbf2	zinc finger, DBF-type containing 2 [Source:MGI Symbol;Acc:MGI:1921134]
ENSMUSG00000073514	2.48	4.65	1.875	0.906891	7.35017e-09	Dok6	docking protein 6 [Source:MGI Symbol;Acc:MGI:3639495]
ENSMUSG00000026771	1.59	2.98	1.87421	0.906286	0.00514365	Spopl	speckle-type BTB/POZ protein-like [Source:MGI Symbol;Acc:MGI:1924107]
ENSMUSG00000037416	1.49	2.79	1.87248	0.904953	8.71047e-07	Dmxl1	Dmx-like 1 [Source:MGI Symbol;Acc:MGI:2443926]
ENSMUSG00000073176	0.5	0.935	1.87	0.903038	0.0434735	Zfp449	zinc finger protein 449 [Source:MGI Symbol;Acc:MGI:1925869]
ENSMUSG00000020189	10.835	20.23	1.8671	0.900797	8.19782e-15	Osbpl8	oxysterol binding protein-like 8 [Source:MGI Symbol;Acc:MGI:2443807]
ENSMUSG00000006154	1.53	2.85	1.86275	0.89743	0.00625934	Eps8l1	EPS8-like 1 [Source:MGI Symbol;Acc:MGI:1914675]
ENSMUSG00000020994	5.755	10.705	1.86012	0.895397	8.92477e-09	Pnn	pinin [Source:MGI Symbol;Acc:MGI:1100514]
ENSMUSG00000029563	2.625	4.88	1.85905	0.894564	6.91179e-08	Foxp2	forkhead box P2 [Source:MGI Symbol;Acc:MGI:2148705]
ENSMUSG00000049658	1.375	2.555	1.85818	0.893892	8.19318e-06	Bdp1	B double prime 1, subunit of RNA polymerase III transcription initiation factor IIIB [Source:MGI Symbol;Acc:MGI:1347077]
ENSMUSG00000035151	1.29	2.395	1.85659	0.892655	0.00340544	Elmod2	ELMO/CED-12 domain containing 2 [Source:MGI Symbol;Acc:MGI:2445165]
ENSMUSG00000024287	1.67	3.1	1.85629	0.89242	0.000968476	Thoc1	THO complex 1 [Source:MGI Symbol;Acc:MGI:1919668]
ENSMUSG00000026970	2.56	4.75	1.85547	0.891784	1.17307e-05	Rbms1	RNA binding motif, single stranded interacting protein 1 [Source:MGI Symbol;Acc:MGI:1861774]
ENSMUSG00000042063	1.59	2.95	1.85535	0.891688	0.0109186	Zfp386	zinc finger protein 386 (Kruppel-like) [Source:MGI Symbol;Acc:MGI:1930708]
ENSMUSG00000026094	1.47	2.725	1.85374	0.89044	0.00687499	Stk17b	serine/threonine kinase 17b (apoptosis-inducing) [Source:MGI Symbol;Acc:MGI:2138162]
ENSMUSG00000029920	3.17	5.875	1.85331	0.890106	0.00281045	Smarcad1	SWI/SNF-related, matrix-associated actin-dependent regulator of chromatin, subfamily a, containing DEAD/H box 1 [Source:MGI Symbol;Acc:MGI:95453]
ENSMUSG00000007827	0.84	1.555	1.85119	0.888453	0.00118018	Ankrd26	ankyrin repeat domain 26 [Source:MGI Symbol;Acc:MGI:1917887]
ENSMUSG00000033671	1.875	3.47	1.85067	0.888045	3.30461e-05	Cep350	centrosomal protein 350 [Source:MGI Symbol;Acc:MGI:1921331]
ENSMUSG00000026678	11.13	20.585	1.84951	0.88714	3.2479e-14	Rgs5	regulator of G-protein signaling 5 [Source:MGI Symbol;Acc:MGI:1098434]
ENSMUSG00000034560	1.735	3.2	1.84438	0.883136	2.59021e-05	Washc4	WASH complex subunit 4 [Source:MGI Symbol;Acc:MGI:2441787]
ENSMUSG00000025666	16.91	31.135	1.84122	0.880661	7.39448e-14	Tmem47	transmembrane protein 47 [Source:MGI Symbol;Acc:MGI:2177570]
ENSMUSG00000061755	2.04	3.755	1.84069	0.880244	4.91647e-07	Bod1l	biorientation of chromosomes in cell division 1-like [Source:MGI Symbol;Acc:MGI:2444804]
ENSMUSG00000051705	1	1.84	1.84	0.879706	0.0395289	Senp8	SUMO/sentrin specific peptidase 8 [Source:MGI Symbol;Acc:MGI:1918849]
ENSMUSG00000027206	10.555	19.405	1.83847	0.878502	5.82694e-10	Cops2	COP9 signalosome subunit 2 [Source:MGI Symbol;Acc:MGI:1330276]
ENSMUSG00000056260	2.445	4.495	1.83845	0.878487	0.00100827	Lrif1	ligand dependent nuclear receptor interacting factor 1 [Source:MGI Symbol;Acc:MGI:2445214]
ENSMUSG00000031333	3.37	6.195	1.83828	0.878356	3.04368e-08	Abcb7	ATP-binding cassette, sub-family B (MDR/TAP), member 7 [Source:MGI Symbol;Acc:MGI:109533]
ENSMUSG00000093942	0.34	0.625	1.83824	0.878321	0.0282292	Olfr46	olfactory receptor 46 [Source:MGI Symbol;Acc:MGI:1333824]
ENSMUSG00000032103	1.175	2.155	1.83404	0.875027	0.029969	Pus3	pseudouridine synthase 3 [Source:MGI Symbol;Acc:MGI:1914299]
ENSMUSG00000046667	1.925	3.53	1.83377	0.87481	0.0066773	Rbm12b1	RNA binding motif protein 12 B1 [Source:MGI Symbol;Acc:MGI:1919647]
ENSMUSG00000022119	5.18	9.495	1.83301	0.874216	5.75898e-08	Rbm26	RNA binding motif protein 26 [Source:MGI Symbol;Acc:MGI:1921463]
ENSMUSG00000059142	0.71	1.3	1.83099	0.872621	0.00682299	Zfp945	zinc finger protein 945 [Source:MGI Symbol;Acc:MGI:2445132]
ENSMUSG00000039031	0.97	1.77	1.82474	0.867693	0.00400751	Arhgap18	Rho GTPase activating protein 18 [Source:MGI Symbol;Acc:MGI:1921160]
ENSMUSG00000067942	1.335	2.435	1.82397	0.867082	0.000937975	Zfp160	zinc finger protein 160 [Source:MGI Symbol;Acc:MGI:108187]
ENSMUSG00000057894	1.22	2.225	1.82377	0.866924	0.000137443	Zfp329	zinc finger protein 329 [Source:MGI Symbol;Acc:MGI:1921283]
ENSMUSG00000004341	2.325	4.24	1.82366	0.866834	0.0260076	Gpx6	glutathione peroxidase 6 [Source:MGI Symbol;Acc:MGI:1922762]
ENSMUSG00000039585	3.35	6.105	1.82239	0.86583	4.11734e-10	Myo9a	myosin IXa [Source:MGI Symbol;Acc:MGI:107735]
ENSMUSG00000008333	4.545	8.28	1.82178	0.86535	0.017727	Snrpb2	U2 small nuclear ribonucleoprotein B [Source:MGI Symbol;Acc:MGI:104805]
ENSMUSG00000070709	0.645	1.175	1.82171	0.86529	0.0332572	Zfp974	zinc finger protein 974 [Source:MGI Symbol;Acc:MGI:1920680]
ENSMUSG00000064289	5.155	9.38	1.81959	0.863615	1.62142e-05	Tank	TRAF family member-associated Nf-kappa B activator [Source:MGI Symbol;Acc:MGI:107676]
ENSMUSG00000004535	14.245	25.9	1.81818	0.862496	1.67106e-13	Tax1bp1	Tax1 (human T cell leukemia virus type I) binding protein 1 [Source:MGI Symbol;Acc:MGI:1289308]
ENSMUSG00000027160	1.43	2.6	1.81818	0.862496	0.0188104	Ccdc34	coiled-coil domain containing 34 [Source:MGI Symbol;Acc:MGI:1915451]
ENSMUSG00000020385	5.63	10.235	1.81794	0.862304	7.68724e-05	Clk4	CDC like kinase 4 [Source:MGI Symbol;Acc:MGI:1098551]
ENSMUSG00000094472	2.55	4.625	1.81373	0.858956	0.00941219	Gm21897	predicted gene, 21897 [Source:MGI Symbol;Acc:MGI:5434061]
ENSMUSG00000023945	2.815	5.105	1.8135	0.858776	2.90127e-06	Slc5a7	solute carrier family 5 (choline transporter), member 7 [Source:MGI Symbol;Acc:MGI:1927126]
ENSMUSG00000075081	0.455	0.825	1.81319	0.858528	0.027098	Olfr1247	olfactory receptor 1247 [Source:MGI Symbol;Acc:MGI:3031081]
ENSMUSG00000024974	3.53	6.395	1.81161	0.857276	2.46718e-07	Smc3	structural maintenance of chromosomes 3 [Source:MGI Symbol;Acc:MGI:1339795]
ENSMUSG00000022361	7.395	13.395	1.81136	0.857073	9.64109e-11	Zhx1	zinc fingers and homeoboxes 1 [Source:MGI Symbol;Acc:MGI:109271]
ENSMUSG00000021719	24.415	44.2	1.81036	0.856279	8.92081e-17	Rgs7bp	regulator of G-protein signalling 7 binding protein [Source:MGI Symbol;Acc:MGI:106334]
ENSMUSG00000020063	1.96	3.545	1.80867	0.854932	0.000718473	Sirt1	sirtuin 1 [Source:MGI Symbol;Acc:MGI:2135607]
ENSMUSG00000030759	6.155	11.125	1.80747	0.853975	1.75682e-07	Far1	fatty acyl CoA reductase 1 [Source:MGI Symbol;Acc:MGI:1914670]
ENSMUSG00000060176	0.855	1.545	1.80702	0.853611	0.0297867	Kif27	kinesin family member 27 [Source:MGI Symbol;Acc:MGI:1922300]
ENSMUSG00000071180	8.84	15.95	1.8043	0.851438	0.000104024	Smim15	small integral membrane protein 15 [Source:MGI Symbol;Acc:MGI:1922866]
ENSMUSG00000047036	8.35	15.06	1.80359	0.850874	1.69184e-09	Zfp445	zinc finger protein 445 [Source:MGI Symbol;Acc:MGI:2143340]
ENSMUSG00000028522	3.555	6.41	1.80309	0.850475	1.73914e-05	Mier1	MEIR1 treanscription regulator [Source:MGI Symbol;Acc:MGI:1918398]
ENSMUSG00000040452	0.43	0.775	1.80233	0.84986	0.0325148	Cdh12	cadherin 12 [Source:MGI Symbol;Acc:MGI:109503]
ENSMUSG00000020608	2.16	3.89	1.80093	0.848739	1.24378e-08	Smc6	structural maintenance of chromosomes 6 [Source:MGI Symbol;Acc:MGI:1914491]
ENSMUSG00000026384	3.195	5.745	1.79812	0.846491	1.4212e-09	Ptpn4	protein tyrosine phosphatase, non-receptor type 4 [Source:MGI Symbol;Acc:MGI:1099792]
ENSMUSG00000021911	3.565	6.405	1.79663	0.845296	0.000120155	Parg	poly (ADP-ribose) glycohydrolase [Source:MGI Symbol;Acc:MGI:1347094]
ENSMUSG00000028172	0.98	1.76	1.79592	0.844722	0.0133008	Tacr3	tachykinin receptor 3 [Source:MGI Symbol;Acc:MGI:892968]
ENSMUSG00000041058	3.69	6.625	1.79539	0.8443	2.36808e-07	Wwp1	WW domain containing E3 ubiquitin protein ligase 1 [Source:MGI Symbol;Acc:MGI:1861728]
ENSMUSG00000034252	5.995	10.75	1.79316	0.842505	1.15428e-08	Senp6	SUMO/sentrin specific peptidase 6 [Source:MGI Symbol;Acc:MGI:1922075]
ENSMUSG00000079470	1.035	1.855	1.79227	0.841788	0.00145052	Utp14b	UTP14B small subunit processome component [Source:MGI Symbol;Acc:MGI:2445092]
ENSMUSG00000037270	5.07	9.085	1.79191	0.841501	1.20358e-11	4932438A13Rik	RIKEN cDNA 4932438A13 gene [Source:MGI Symbol;Acc:MGI:2444631]
ENSMUSG00000016493	0.565	1.01	1.78761	0.838033	0.0091959	Cd46	CD46 antigen, complement regulatory protein [Source:MGI Symbol;Acc:MGI:1203290]
ENSMUSG00000017485	3.81	6.81	1.7874	0.837864	8.18313e-11	Top2b	topoisomerase (DNA) II beta [Source:MGI Symbol;Acc:MGI:98791]
ENSMUSG00000045441	2.09	3.735	1.78708	0.837605	5.6084e-07	Gprin3	GPRIN family member 3 [Source:MGI Symbol;Acc:MGI:1924785]
ENSMUSG00000037999	4.345	7.76	1.78596	0.8367	1.92193e-10	Arap2	ArfGAP with RhoGAP domain, ankyrin repeat and PH domain 2 [Source:MGI Symbol;Acc:MGI:2684416]
ENSMUSG00000034297	3.15	5.625	1.78571	0.836501	1.91891e-09	Med13	mediator complex subunit 13 [Source:MGI Symbol;Acc:MGI:3029632]
ENSMUSG00000026775	5.38	9.605	1.78532	0.836179	1.076e-07	Yme1l1	YME1-like 1 (S. cerevisiae) [Source:MGI Symbol;Acc:MGI:1351651]
ENSMUSG00000025766	1.325	2.365	1.78491	0.835848	0.000520152	D3Ertd751e	DNA segment, Chr 3, ERATO Doi 751, expressed [Source:MGI Symbol;Acc:MGI:1289213]
ENSMUSG00000074909	3.155	5.63	1.78447	0.835495	1.14635e-05	Ranbp6	RAN binding protein 6 [Source:MGI Symbol;Acc:MGI:2683212]
ENSMUSG00000047246	2.15	3.835	1.78372	0.83489	0.0025869	H2bc6	H2B clustered histone 6 [Source:MGI Symbol;Acc:MGI:2448380]
ENSMUSG00000079658	30.26	53.965	1.78338	0.834612	3.05777e-06	Eloc	elongin C [Source:MGI Symbol;Acc:MGI:1915173]
ENSMUSG00000021596	10.73	19.135	1.78332	0.834564	6.01049e-12	Mctp1	multiple C2 domains, transmembrane 1 [Source:MGI Symbol;Acc:MGI:1926021]
ENSMUSG00000057093	1.36	2.425	1.78309	0.834378	0.0012506	Zfp607b	zinc finger protein 607B [Source:MGI Symbol;Acc:MGI:2148237]
ENSMUSG00000022974	2.685	4.785	1.78212	0.833597	0.00021965	Paxbp1	PAX3 and PAX7 binding protein 1 [Source:MGI Symbol;Acc:MGI:1914617]
ENSMUSG00000020863	9.995	17.795	1.78039	0.832193	1.01379e-09	Luc7l3	LUC7-like 3 (S. cerevisiae) [Source:MGI Symbol;Acc:MGI:1914934]
ENSMUSG00000012422	2.09	3.72	1.7799	0.8318	3.9632e-06	Tmem167	transmembrane protein 167 [Source:MGI Symbol;Acc:MGI:1913324]
ENSMUSG00000055639	5.55	9.875	1.77928	0.831293	2.47431e-09	Dach1	dachshund family transcription factor 1 [Source:MGI Symbol;Acc:MGI:1277991]
ENSMUSG00000069206	2.195	3.9	1.77677	0.829253	0.00930807	Zfp874a	zinc finger protein 874a [Source:MGI Symbol;Acc:MGI:3040703]
ENSMUSG00000044906	1.335	2.37	1.77528	0.828047	0.00678989	4930503L19Rik	RIKEN cDNA 4930503L19 gene [Source:MGI Symbol;Acc:MGI:1922045]
ENSMUSG00000067424	2.02	3.585	1.77475	0.827618	0.00524921	Zfp563	zinc finger protein 563 [Source:MGI Symbol;Acc:MGI:2677168]
ENSMUSG00000018199	2.635	4.675	1.77419	0.827163	2.81604e-07	Ro60	Ro60, Y RNA binding protein [Source:MGI Symbol;Acc:MGI:106652]
ENSMUSG00000064363	2152.73	3817.34	1.77326	0.826402	6.13807e-17	mt-Nd4	mitochondrially encoded NADH dehydrogenase 4 [Source:MGI Symbol;Acc:MGI:102498]
ENSMUSG00000040123	3.405	6.035	1.77239	0.825699	0.000106419	Zmym5	zinc finger, MYM-type 5 [Source:MGI Symbol;Acc:MGI:3041170]
ENSMUSG00000017291	4.315	7.64	1.77057	0.824212	2.04549e-12	Taok1	TAO kinase 1 [Source:MGI Symbol;Acc:MGI:1914490]
ENSMUSG00000037236	56.705	100.34	1.76951	0.823349	6.37346e-13	Matr3	matrin 3 [Source:MGI Symbol;Acc:MGI:1298379]
ENSMUSG00000021112	3.1	5.485	1.76935	0.823223	0.000100633	Mpp5	membrane protein, palmitoylated 5 (MAGUK p55 subfamily member 5) [Source:MGI Symbol;Acc:MGI:1927339]
ENSMUSG00000030660	1.27	2.24	1.76378	0.81867	4.60742e-06	Pik3c2a	phosphatidylinositol-4-phosphate 3-kinase catalytic subunit type 2 alpha [Source:MGI Symbol;Acc:MGI:1203729]
ENSMUSG00000031644	1.83	3.225	1.7623	0.817456	0.000137074	Nek1	NIMA (never in mitosis gene a)-related expressed kinase 1 [Source:MGI Symbol;Acc:MGI:97303]
ENSMUSG00000052137	2.04	3.595	1.76225	0.817423	0.00132876	Rbm12b2	RNA binding motif protein 12 B2 [Source:MGI Symbol;Acc:MGI:1924854]
ENSMUSG00000049225	28.71	50.59	1.7621	0.817299	0.0344096	Pdp1	pyruvate dehyrogenase phosphatase catalytic subunit 1 [Source:MGI Symbol;Acc:MGI:2685870]
ENSMUSG00000033721	0.945	1.665	1.7619	0.817136	0.0213902	Vav3	vav 3 oncogene [Source:MGI Symbol;Acc:MGI:1888518]
ENSMUSG00000028035	12.045	21.175	1.75799	0.813928	1.68618e-07	Dnajb4	DnaJ heat shock protein family (Hsp40) member B4 [Source:MGI Symbol;Acc:MGI:1914285]
ENSMUSG00000027881	6.385	11.215	1.75646	0.812671	9.81617e-07	Prpf38b	PRP38 pre-mRNA processing factor 38 (yeast) domain containing B [Source:MGI Symbol;Acc:MGI:1914171]
ENSMUSG00000006010	3.405	5.975	1.75477	0.811284	5.73065e-05	Odr4	odr4 GPCR localization factor homolog [Source:MGI Symbol;Acc:MGI:2385108]
ENSMUSG00000078870	2.765	4.85	1.75407	0.810705	0.0363464	Gm14410	predicted gene 14410 [Source:MGI Symbol;Acc:MGI:3709158]
ENSMUSG00000030717	4.98	8.735	1.75402	0.810662	0.0131764	Nupr1	nuclear protein transcription regulator 1 [Source:MGI Symbol;Acc:MGI:1891834]
ENSMUSG00000056919	0.505	0.885	1.75248	0.809394	0.0114453	Cep162	centrosomal protein 162 [Source:MGI Symbol;Acc:MGI:1925343]
ENSMUSG00000020380	1.08	1.89	1.75	0.807355	0.00452187	Rad50	RAD50 double strand break repair protein [Source:MGI Symbol;Acc:MGI:109292]
ENSMUSG00000021919	5.08	8.885	1.74902	0.806543	0.00144141	Chat	choline acetyltransferase [Source:MGI Symbol;Acc:MGI:88392]
ENSMUSG00000061244	4.31	7.535	1.74826	0.80592	1.39278e-05	Exoc5	exocyst complex component 5 [Source:MGI Symbol;Acc:MGI:2145645]
ENSMUSG00000052748	0.73	1.275	1.74658	0.804529	0.0363706	Swt1	SWT1 RNA endoribonuclease homolog (S. cerevisiae) [Source:MGI Symbol;Acc:MGI:1914125]
ENSMUSG00000072704	16.995	29.67	1.74581	0.803895	1.29759e-08	Smim10l1	small integral membrane protein 10 like 1 [Source:MGI Symbol;Acc:MGI:1914379]
ENSMUSG00000039841	2.415	4.21	1.74327	0.801797	0.0223486	Zfp800	zinc finger protein 800 [Source:MGI Symbol;Acc:MGI:1889334]
ENSMUSG00000031309	4.765	8.305	1.74292	0.801504	1.1879e-07	Rps6ka3	ribosomal protein S6 kinase polypeptide 3 [Source:MGI Symbol;Acc:MGI:104557]
ENSMUSG00000026495	1.455	2.53	1.73883	0.798118	0.00437018	Efcab2	EF-hand calcium binding domain 2 [Source:MGI Symbol;Acc:MGI:1915476]
ENSMUSG00000040648	1.665	2.895	1.73874	0.798041	0.000530389	Ppip5k2	diphosphoinositol pentakisphosphate kinase 2 [Source:MGI Symbol;Acc:MGI:2142810]
ENSMUSG00000070544	9.325	16.21	1.73834	0.797708	3.37291e-09	Top1	topoisomerase (DNA) I [Source:MGI Symbol;Acc:MGI:98788]
ENSMUSG00000049038	3.315	5.76	1.73756	0.79706	0.0324465	Mterf2	mitochondrial transcription termination factor 2 [Source:MGI Symbol;Acc:MGI:1921488]
ENSMUSG00000021270	89.8	156.025	1.73747	0.79699	0.000464564	Hsp90aa1	heat shock protein 90, alpha (cytosolic), class A member 1 [Source:MGI Symbol;Acc:MGI:96250]
ENSMUSG00000031246	8.3	14.42	1.73735	0.796888	2.93341e-07	Sh3bgrl	SH3-binding domain glutamic acid-rich protein like [Source:MGI Symbol;Acc:MGI:1930849]
ENSMUSG00000021028	1.73	3.005	1.73699	0.796593	0.0167024	Mbip	MAP3K12 binding inhibitory protein 1 [Source:MGI Symbol;Acc:MGI:1918320]
ENSMUSG00000027550	0.76	1.32	1.73684	0.796467	0.0360403	Lrrcc1	leucine rich repeat and coiled-coil domain containing 1 [Source:MGI Symbol;Acc:MGI:1918960]
ENSMUSG00000033054	2.085	3.62	1.73621	0.795942	4.85655e-05	Npat	nuclear protein in the AT region [Source:MGI Symbol;Acc:MGI:107605]
ENSMUSG00000033943	1.905	3.305	1.73491	0.794859	4.58262e-08	Mga	MAX gene associated [Source:MGI Symbol;Acc:MGI:1352483]
ENSMUSG00000035164	1.43	2.48	1.73427	0.794325	0.000186727	Zc3h12c	zinc finger CCCH type containing 12C [Source:MGI Symbol;Acc:MGI:3026959]
ENSMUSG00000040850	2.67	4.625	1.73221	0.792614	2.23209e-05	Psme4	proteasome (prosome, macropain) activator subunit 4 [Source:MGI Symbol;Acc:MGI:2143994]
ENSMUSG00000058402	1.62	2.805	1.73148	0.792007	0.00896336	Zfp420	zinc finger protein 420 [Source:MGI Symbol;Acc:MGI:2444666]
ENSMUSG00000026276	2.63	4.55	1.73004	0.790804	4.60525e-05	Septin2	septin 2 [Source:MGI Symbol;Acc:MGI:97298]
ENSMUSG00000039756	3.49	6.035	1.72923	0.790127	0.000612123	Dnttip2	deoxynucleotidyltransferase, terminal, interacting protein 2 [Source:MGI Symbol;Acc:MGI:1923173]
ENSMUSG00000028211	1.255	2.17	1.72908	0.790008	0.00259613	Trp53inp1	transformation related protein 53 inducible nuclear protein 1 [Source:MGI Symbol;Acc:MGI:1926609]
ENSMUSG00000043872	2.395	4.14	1.7286	0.789605	0.000347329	Zmym1	zinc finger, MYM domain containing 1 [Source:MGI Symbol;Acc:MGI:1915560]
ENSMUSG00000060771	1.435	2.48	1.72822	0.789289	0.00456616	Tsga10	testis specific 10 [Source:MGI Symbol;Acc:MGI:2685063]
ENSMUSG00000047485	6.235	10.765	1.72654	0.787887	6.47825e-05	Klhl34	kelch-like 34 [Source:MGI Symbol;Acc:MGI:2685234]
ENSMUSG00000031112	1.95	3.365	1.72564	0.787132	0.00122108	Stk26	serine/threonine kinase 26 [Source:MGI Symbol;Acc:MGI:1917665]
ENSMUSG00000056763	1.67	2.88	1.72455	0.786221	0.0102465	Cspp1	centrosome and spindle pole associated protein 1 [Source:MGI Symbol;Acc:MGI:2681832]
ENSMUSG00000064345	2237.39	3857.23	1.72399	0.785748	1.70191e-28	mt-Nd2	mitochondrially encoded NADH dehydrogenase 2 [Source:MGI Symbol;Acc:MGI:102500]
ENSMUSG00000029276	1.445	2.49	1.72318	0.785076	0.0438305	Glmn	glomulin, FKBP associated protein [Source:MGI Symbol;Acc:MGI:2141180]
ENSMUSG00000053347	2.035	3.505	1.72236	0.784386	0.00437947	Zfp943	zinc finger prtoein 943 [Source:MGI Symbol;Acc:MGI:1921920]
ENSMUSG00000036097	2.625	4.52	1.7219	0.784005	7.7433e-05	Slf2	SMC5-SMC6 complex localization factor 2 [Source:MGI Symbol;Acc:MGI:1924968]
ENSMUSG00000025531	3.455	5.945	1.72069	0.782991	4.29035e-05	Chm	choroidermia (RAB escort protein 1) [Source:MGI Symbol;Acc:MGI:892979]
ENSMUSG00000025898	0.68	1.17	1.72059	0.782902	0.0345401	Cwf19l2	CWF19-like 2, cell cycle control (S. pombe) [Source:MGI Symbol;Acc:MGI:1918023]
ENSMUSG00000047867	1.645	2.83	1.72036	0.782714	0.0474414	Gimap6	GTPase, IMAP family member 6 [Source:MGI Symbol;Acc:MGI:1918876]
ENSMUSG00000068798	9.39	16.15	1.71991	0.782337	0.000358043	Rap1a	RAS-related protein 1a [Source:MGI Symbol;Acc:MGI:97852]
ENSMUSG00000006005	8.695	14.945	1.7188	0.781405	1.56426e-07	Tpr	translocated promoter region, nuclear basket protein [Source:MGI Symbol;Acc:MGI:1922066]
ENSMUSG00000041225	3.205	5.505	1.71763	0.780418	2.46961e-05	Arhgap12	Rho GTPase activating protein 12 [Source:MGI Symbol;Acc:MGI:1922665]
ENSMUSG00000044033	1.13	1.94	1.71681	0.779734	0.00306165	Ccdc141	coiled-coil domain containing 141 [Source:MGI Symbol;Acc:MGI:1919735]
ENSMUSG00000065947	540.385	927.565	1.71649	0.779461	5.56079e-14	mt-Nd4l	mitochondrially encoded NADH dehydrogenase 4L [Source:MGI Symbol;Acc:MGI:102497]
ENSMUSG00000064357	3787.01	6499.11	1.71616	0.779184	6.15886e-19	mt-Atp6	mitochondrially encoded ATP synthase 6 [Source:MGI Symbol;Acc:MGI:99927]
ENSMUSG00000036499	2.075	3.56	1.71566	0.778766	1.25538e-05	Eea1	early endosome antigen 1 [Source:MGI Symbol;Acc:MGI:2442192]
ENSMUSG00000060090	1.245	2.135	1.71486	0.77809	0.00264747	Rp2	retinitis pigmentosa 2 homolog [Source:MGI Symbol;Acc:MGI:1277953]
ENSMUSG00000026365	2.54	4.355	1.71457	0.777844	0.000131819	Cfh	complement component factor h [Source:MGI Symbol;Acc:MGI:88385]
ENSMUSG00000094410	1.61	2.76	1.71429	0.777608	2.60941e-05	Gm38394	predicted gene, 38394 [Source:MGI Symbol;Acc:MGI:5614057]
ENSMUSG00000021870	17.355	29.72	1.71247	0.776083	2.70018e-14	Slmap	sarcolemma associated protein [Source:MGI Symbol;Acc:MGI:1933549]
ENSMUSG00000026361	1.72	2.945	1.71221	0.775859	1.1614e-06	Cdc73	cell division cycle 73, Paf1/RNA polymerase II complex component [Source:MGI Symbol;Acc:MGI:2384876]
ENSMUSG00000034647	2.015	3.45	1.71216	0.775817	6.82012e-08	Ankrd12	ankyrin repeat domain 12 [Source:MGI Symbol;Acc:MGI:1914357]
ENSMUSG00000038039	3.835	6.565	1.71186	0.775568	1.27143e-07	Gcc2	GRIP and coiled-coil domain containing 2 [Source:MGI Symbol;Acc:MGI:1917547]
ENSMUSG00000036676	1.3	2.225	1.71154	0.775294	0.00885243	Tmtc3	transmembrane and tetratricopeptide repeat containing 3 [Source:MGI Symbol;Acc:MGI:3036255]
ENSMUSG00000031592	4.135	7.075	1.711	0.774843	1.93217e-07	Pcm1	pericentriolar material 1 [Source:MGI Symbol;Acc:MGI:1277958]
ENSMUSG00000057982	2.505	4.285	1.71058	0.774485	0.0249124	Zfp809	zinc finger protein 809 [Source:MGI Symbol;Acc:MGI:2143362]
ENSMUSG00000053012	4.49	7.68	1.71047	0.774391	0.00110208	Krcc1	lysine-rich coiled-coil 1 [Source:MGI Symbol;Acc:MGI:1889377]
ENSMUSG00000053702	6.485	11.08	1.70856	0.772779	1.36939e-09	Nebl	nebulette [Source:MGI Symbol;Acc:MGI:1921353]
ENSMUSG00000047996	1.475	2.52	1.70847	0.772709	0.00554331	Prrg1	proline rich Gla (G-carboxyglutamic acid) 1 [Source:MGI Symbol;Acc:MGI:1917364]
ENSMUSG00000036353	12.055	20.59	1.708	0.772312	4.95509e-05	P2ry12	purinergic receptor P2Y, G-protein coupled 12 [Source:MGI Symbol;Acc:MGI:1918089]
ENSMUSG00000032745	10.825	18.475	1.7067	0.771207	6.85662e-09	Gpbp1	GC-rich promoter binding protein 1 [Source:MGI Symbol;Acc:MGI:1920524]
ENSMUSG00000021706	0.8	1.365	1.70625	0.770829	0.012799	Zfyve16	zinc finger, FYVE domain containing 16 [Source:MGI Symbol;Acc:MGI:2145181]
ENSMUSG00000079184	4.98	8.495	1.70582	0.770468	6.78018e-05	Mphosph8	M-phase phosphoprotein 8 [Source:MGI Symbol;Acc:MGI:1922589]
ENSMUSG00000035161	1.255	2.14	1.70518	0.769923	0.000279706	Ints6	integrator complex subunit 6 [Source:MGI Symbol;Acc:MGI:1202397]
ENSMUSG00000038174	4.155	7.085	1.70517	0.769919	4.87409e-08	Fam126b	family with sequence similarity 126, member B [Source:MGI Symbol;Acc:MGI:1098784]
ENSMUSG00000047141	1.56	2.66	1.70513	0.76988	0.00047534	Zfp654	zinc finger protein 654 [Source:MGI Symbol;Acc:MGI:1919270]
ENSMUSG00000042284	0.61	1.04	1.70492	0.769702	0.00284207	Itga1	integrin alpha 1 [Source:MGI Symbol;Acc:MGI:96599]
ENSMUSG00000064325	1.49	2.54	1.7047	0.769516	6.72617e-05	Hhip	Hedgehog-interacting protein [Source:MGI Symbol;Acc:MGI:1341847]
ENSMUSG00000054893	1.755	2.99	1.7037	0.768674	0.00303517	Zfp667	zinc finger protein 667 [Source:MGI Symbol;Acc:MGI:2442757]
ENSMUSG00000031367	16.55	28.195	1.70363	0.768608	1.42934e-07	Ap1s2	adaptor-related protein complex 1, sigma 2 subunit [Source:MGI Symbol;Acc:MGI:1889383]
ENSMUSG00000037266	27.68	47.155	1.70358	0.768567	1.61974e-07	Rsrp1	arginine/serine rich protein 1 [Source:MGI Symbol;Acc:MGI:106498]
ENSMUSG00000025958	3	5.11	1.70333	0.768361	2.30925e-05	Creb1	cAMP responsive element binding protein 1 [Source:MGI Symbol;Acc:MGI:88494]
ENSMUSG00000039634	1.29	2.195	1.70155	0.76685	0.0337134	Zfp189	zinc finger protein 189 [Source:MGI Symbol;Acc:MGI:2444707]
ENSMUSG00000025915	3.55	6.04	1.70141	0.76673	0.00102107	Sgk3	serum/glucocorticoid regulated kinase 3 [Source:MGI Symbol;Acc:MGI:2182368]
ENSMUSG00000043535	2.55	4.335	1.7	0.765535	6.95739e-06	Setx	senataxin [Source:MGI Symbol;Acc:MGI:2443480]
ENSMUSG00000057113	28.945	49.135	1.69753	0.763437	1.95913e-08	Npm1	nucleophosmin 1 [Source:MGI Symbol;Acc:MGI:106184]
ENSMUSG00000064354	5856.94	9935.16	1.6963	0.762394	8.0681e-24	mt-Co2	mitochondrially encoded cytochrome c oxidase II [Source:MGI Symbol;Acc:MGI:102503]
ENSMUSG00000061665	1.49	2.525	1.69463	0.760971	0.0006478	Cd2ap	CD2-associated protein [Source:MGI Symbol;Acc:MGI:1330281]
ENSMUSG00000097392	0.54	0.915	1.69444	0.760812	0.0148961	Thoc2l	THO complex subunit 2-like [Source:MGI Symbol;Acc:MGI:3040669]
ENSMUSG00000096002	0.425	0.72	1.69412	0.760534	0.000558075	Vmn2r53	vomeronasal 2, receptor 53 [Source:MGI Symbol;Acc:MGI:3644480]
ENSMUSG00000024477	1.05	1.775	1.69048	0.75743	0.000137952	Pggt1b	protein geranylgeranyltransferase type I, beta subunit [Source:MGI Symbol;Acc:MGI:1917514]
ENSMUSG00000031715	4.48	7.57	1.68973	0.756795	3.1337e-06	Smarca5	SWI/SNF related, matrix associated, actin dependent regulator of chromatin, subfamily a, member 5 [Source:MGI Symbol;Acc:MGI:1935129]
ENSMUSG00000010608	8.71	14.71	1.68886	0.756053	3.0126e-09	Rbm25	RNA binding motif protein 25 [Source:MGI Symbol;Acc:MGI:1914289]
ENSMUSG00000031617	7.965	13.445	1.68801	0.755323	2.50123e-07	Tmem184c	transmembrane protein 184C [Source:MGI Symbol;Acc:MGI:2384562]
ENSMUSG00000031176	21.2	35.785	1.68797	0.755291	5.82427e-09	Dynlt3	dynein light chain Tctex-type 3 [Source:MGI Symbol;Acc:MGI:1914367]
ENSMUSG00000095362	5.405	9.12	1.68733	0.754739	0.0238176	Gm14325	predicted gene 14325 [Source:MGI Symbol;Acc:MGI:3702875]
ENSMUSG00000036403	0.575	0.97	1.68696	0.754423	0.0482442	Cep135	centrosomal protein 135 [Source:MGI Symbol;Acc:MGI:2681869]
ENSMUSG00000028576	1.835	3.095	1.68665	0.754159	0.018762	Ift74	intraflagellar transport 74 [Source:MGI Symbol;Acc:MGI:1914944]
ENSMUSG00000028842	1.29	2.175	1.68605	0.753644	6.53211e-06	Ago3	argonaute RISC catalytic subunit 3 [Source:MGI Symbol;Acc:MGI:2446634]
ENSMUSG00000020640	5.425	9.145	1.68571	0.75336	1.45283e-07	Itsn2	intersectin 2 [Source:MGI Symbol;Acc:MGI:1338049]
ENSMUSG00000031506	1.715	2.89	1.68513	0.752861	0.0311584	Ptpn7	protein tyrosine phosphatase, non-receptor type 7 [Source:MGI Symbol;Acc:MGI:2156893]
ENSMUSG00000045954	1.915	3.225	1.68407	0.751955	0.0052736	Cavin2	caveolae associated 2 [Source:MGI Symbol;Acc:MGI:99513]
ENSMUSG00000068457	1.12	1.885	1.68304	0.751066	0.0148901	Uty	ubiquitously transcribed tetratricopeptide repeat containing, Y-linked [Source:MGI Symbol;Acc:MGI:894810]
ENSMUSG00000071281	1.525	2.565	1.68197	0.75015	0.0278905	Zfp65	zinc finger protein 65 [Source:MGI Symbol;Acc:MGI:107769]
ENSMUSG00000038702	1.425	2.395	1.6807	0.749064	0.00188618	Dsel	dermatan sulfate epimerase-like [Source:MGI Symbol;Acc:MGI:2442948]
ENSMUSG00000041408	3.365	5.645	1.67756	0.746367	3.27818e-07	Wapl	WAPL cohesin release factor [Source:MGI Symbol;Acc:MGI:2675859]
ENSMUSG00000028180	14.905	24.985	1.67628	0.745266	7.64909e-09	Zranb2	zinc finger, RAN-binding domain containing 2 [Source:MGI Symbol;Acc:MGI:1858211]
ENSMUSG00000032238	2.34	3.92	1.67521	0.744345	1.02109e-06	Rora	RAR-related orphan receptor alpha [Source:MGI Symbol;Acc:MGI:104661]
ENSMUSG00000028261	3.255	5.45	1.67435	0.743599	0.00734543	Ndufaf4	NADH:ubiquinone oxidoreductase complex assembly factor 4 [Source:MGI Symbol;Acc:MGI:1915743]
ENSMUSG00000068134	1.095	1.83	1.67123	0.740913	0.0081954	Zfp120	zinc finger protein 120 [Source:MGI Symbol;Acc:MGI:1345179]
ENSMUSG00000027680	8.97	14.99	1.67113	0.74082	5.91961e-06	Fxr1	fragile X mental retardation gene 1, autosomal homolog [Source:MGI Symbol;Acc:MGI:104860]
ENSMUSG00000032212	5.01	8.37	1.67066	0.740417	6.46515e-06	Sltm	SAFB-like, transcription modulator [Source:MGI Symbol;Acc:MGI:1913910]
ENSMUSG00000058258	7.875	13.145	1.66921	0.739162	3.7303e-05	Idi1	isopentenyl-diphosphate delta isomerase [Source:MGI Symbol;Acc:MGI:2442264]
ENSMUSG00000027365	1.98	3.305	1.66919	0.73915	4.21238e-06	Trpm7	transient receptor potential cation channel, subfamily M, member 7 [Source:MGI Symbol;Acc:MGI:1929996]
ENSMUSG00000032854	12.33	20.575	1.66869	0.73872	1.55001e-06	Ugt8a	UDP galactosyltransferase 8A [Source:MGI Symbol;Acc:MGI:109522]
ENSMUSG00000020074	4.385	7.315	1.66819	0.738281	3.35416e-05	Ccar1	cell division cycle and apoptosis regulator 1 [Source:MGI Symbol;Acc:MGI:1914750]
ENSMUSG00000051285	11.37	18.955	1.66711	0.737346	1.35235e-13	Pcmtd1	protein-L-isoaspartate (D-aspartate) O-methyltransferase domain containing 1 [Source:MGI Symbol;Acc:MGI:2441773]
ENSMUSG00000034724	3.485	5.805	1.66571	0.736137	1.1995e-05	Cnot6l	CCR4-NOT transcription complex, subunit 6-like [Source:MGI Symbol;Acc:MGI:2443154]
ENSMUSG00000007617	34.735	57.83	1.66489	0.735428	0.00862665	Homer1	homer scaffolding protein 1 [Source:MGI Symbol;Acc:MGI:1347345]
ENSMUSG00000029208	1.85	3.08	1.66486	0.735405	0.0127708	Guf1	GUF1 homolog, GTPase [Source:MGI Symbol;Acc:MGI:2140726]
ENSMUSG00000021796	5.825	9.69	1.66352	0.734239	1.07906e-07	Bmpr1a	bone morphogenetic protein receptor, type 1A [Source:MGI Symbol;Acc:MGI:1338938]
ENSMUSG00000014226	10.39	17.27	1.66218	0.733072	4.11691e-06	Cacybp	calcyclin binding protein [Source:MGI Symbol;Acc:MGI:1270839]
ENSMUSG00000020590	4.985	8.285	1.66199	0.732908	5.65834e-07	Snx13	sorting nexin 13 [Source:MGI Symbol;Acc:MGI:2661416]
ENSMUSG00000040710	1.18	1.96	1.66102	0.732067	0.00783278	St8sia4	ST8 alpha-N-acetyl-neuraminide alpha-2,8-sialyltransferase 4 [Source:MGI Symbol;Acc:MGI:106018]
ENSMUSG00000041220	4.49	7.455	1.66036	0.731493	1.31387e-05	Elovl6	ELOVL family member 6, elongation of long chain fatty acids (yeast) [Source:MGI Symbol;Acc:MGI:2156528]
ENSMUSG00000023036	32.36	53.72	1.66007	0.731248	1.27588e-05	Pcdhgc4	protocadherin gamma subfamily C, 4 [Source:MGI Symbol;Acc:MGI:1935203]
ENSMUSG00000064367	1242.38	2061.96	1.65969	0.730916	3.40314e-22	mt-Nd5	mitochondrially encoded NADH dehydrogenase 5 [Source:MGI Symbol;Acc:MGI:102496]
ENSMUSG00000040738	2.875	4.77	1.65913	0.730427	0.00423899	Ints8	integrator complex subunit 8 [Source:MGI Symbol;Acc:MGI:1919906]
ENSMUSG00000063281	3.96	6.57	1.65909	0.730393	0.000531243	Zfp35	zinc finger protein 35 [Source:MGI Symbol;Acc:MGI:99179]
ENSMUSG00000041261	1.04	1.725	1.65865	0.730013	0.0317796	Car8	carbonic anhydrase 8 [Source:MGI Symbol;Acc:MGI:88253]
ENSMUSG00000063297	15.015	24.89	1.65768	0.729162	1.36992e-10	Luzp2	leucine zipper protein 2 [Source:MGI Symbol;Acc:MGI:1889615]
ENSMUSG00000026893	2.035	3.37	1.65602	0.72772	0.00375304	Gca	grancalcin [Source:MGI Symbol;Acc:MGI:1918521]
ENSMUSG00000064368	782.755	1296.18	1.65592	0.727633	6.62328e-20	mt-Nd6	mitochondrially encoded NADH dehydrogenase 6 [Source:MGI Symbol;Acc:MGI:102495]
ENSMUSG00000064370	3275.11	5422.73	1.65574	0.727475	2.81206e-18	mt-Cytb	mitochondrially encoded cytochrome b [Source:MGI Symbol;Acc:MGI:102501]
ENSMUSG00000020952	3.595	5.95	1.65508	0.726898	0.00653695	Scfd1	Sec1 family domain containing 1 [Source:MGI Symbol;Acc:MGI:1924233]
ENSMUSG00000042595	0.52	0.86	1.65385	0.725825	0.021364	Fam199x	family with sequence similarity 199, X-linked [Source:MGI Symbol;Acc:MGI:2384304]
ENSMUSG00000038679	1.41	2.33	1.65248	0.724635	0.000936758	Trps1	transcriptional repressor GATA binding 1 [Source:MGI Symbol;Acc:MGI:1927616]
ENSMUSG00000017491	17.96	29.645	1.65061	0.723001	5.76498e-06	Rarb	retinoic acid receptor, beta [Source:MGI Symbol;Acc:MGI:97857]
ENSMUSG00000032235	0.8	1.32	1.65	0.722466	0.0437665	Ice2	interactor of little elongation complex ELL subunit 2 [Source:MGI Symbol;Acc:MGI:2135947]
ENSMUSG00000028389	1.865	3.075	1.64879	0.721411	0.010625	Zfp37	zinc finger protein 37 [Source:MGI Symbol;Acc:MGI:99181]
ENSMUSG00000019943	118.3	194.95	1.64793	0.720654	2.56555e-20	Atp2b1	ATPase, Ca++ transporting, plasma membrane 1 [Source:MGI Symbol;Acc:MGI:104653]
ENSMUSG00000048022	7.835	12.895	1.64582	0.718807	2.67922e-07	Tmem229a	transmembrane protein 229A [Source:MGI Symbol;Acc:MGI:2442812]
ENSMUSG00000034109	2.65	4.36	1.64528	0.718336	0.000159507	Golim4	golgi integral membrane protein 4 [Source:MGI Symbol;Acc:MGI:1920374]
ENSMUSG00000020580	11.365	18.695	1.64496	0.718055	4.5024e-11	Rock2	Rho-associated coiled-coil containing protein kinase 2 [Source:MGI Symbol;Acc:MGI:107926]
ENSMUSG00000025616	2.225	3.66	1.64494	0.718038	0.0140575	Usp16	ubiquitin specific peptidase 16 [Source:MGI Symbol;Acc:MGI:1921362]
ENSMUSG00000034731	4.145	6.815	1.64415	0.717342	9.98733e-10	Dgkh	diacylglycerol kinase, eta [Source:MGI Symbol;Acc:MGI:2444188]
ENSMUSG00000022788	1.045	1.715	1.64115	0.714706	0.00564764	Fgd4	FYVE, RhoGEF and PH domain containing 4 [Source:MGI Symbol;Acc:MGI:2183747]
ENSMUSG00000021510	0.57	0.935	1.64035	0.714004	0.0127591	Zfp729a	zinc finger protein 729a [Source:MGI Symbol;Acc:MGI:3036250]
ENSMUSG00000041180	1.47	2.41	1.63946	0.713217	0.0131332	Hectd2	HECT domain E3 ubiquitin protein ligase 2 [Source:MGI Symbol;Acc:MGI:2442663]
ENSMUSG00000019935	1.815	2.975	1.63912	0.71292	0.00200792	Slc17a8	solute carrier family 17 (sodium-dependent inorganic phosphate cotransporter), member 8 [Source:MGI Symbol;Acc:MGI:3039629]
ENSMUSG00000051166	3.115	5.105	1.63884	0.712679	6.81364e-10	Eml5	echinoderm microtubule associated protein like 5 [Source:MGI Symbol;Acc:MGI:2442513]
ENSMUSG00000026491	4.885	8.005	1.63869	0.712543	3.00237e-07	Ahctf1	AT hook containing transcription factor 1 [Source:MGI Symbol;Acc:MGI:1915033]
ENSMUSG00000029209	4.995	8.185	1.63864	0.712498	0.00122932	Gnpda2	glucosamine-6-phosphate deaminase 2 [Source:MGI Symbol;Acc:MGI:1915230]
ENSMUSG00000020954	8.29	13.575	1.63752	0.711508	8.6993e-07	Strn3	striatin, calmodulin binding protein 3 [Source:MGI Symbol;Acc:MGI:2151064]
ENSMUSG00000022672	0.835	1.365	1.63473	0.709053	0.000745328	Prkdc	protein kinase, DNA activated, catalytic polypeptide [Source:MGI Symbol;Acc:MGI:104779]
ENSMUSG00000018417	6.2	10.13	1.63387	0.708294	9.78157e-07	Myo1b	myosin IB [Source:MGI Symbol;Acc:MGI:107752]
ENSMUSG00000040250	5.68	9.28	1.6338	0.708234	0.00417365	Ints13	integrator complex subunit 13 [Source:MGI Symbol;Acc:MGI:1918427]
ENSMUSG00000039701	1.365	2.23	1.6337	0.708143	0.0036563	Usp53	ubiquitin specific peptidase 53 [Source:MGI Symbol;Acc:MGI:2139607]
ENSMUSG00000007655	4.735	7.735	1.63358	0.708037	0.00994405	Cav1	caveolin 1, caveolae protein [Source:MGI Symbol;Acc:MGI:102709]
ENSMUSG00000049184	2.92	4.77	1.63356	0.708021	0.0263619	Purg	purine-rich element binding protein G [Source:MGI Symbol;Acc:MGI:1922279]
ENSMUSG00000022864	2.415	3.945	1.63354	0.708002	0.00298661	D16Ertd472e	DNA segment, Chr 16, ERATO Doi 472, expressed [Source:MGI Symbol;Acc:MGI:1196400]
ENSMUSG00000035840	1.145	1.87	1.63319	0.707691	0.00151681	Lysmd3	LysM, putative peptidoglycan-binding, domain containing 3 [Source:MGI Symbol;Acc:MGI:1915906]
ENSMUSG00000005871	11.77	19.21	1.63212	0.706743	2.20679e-10	Apc	APC, WNT signaling pathway regulator [Source:MGI Symbol;Acc:MGI:88039]
ENSMUSG00000025321	3.955	6.455	1.63211	0.706739	1.83625e-07	Itgb8	integrin beta 8 [Source:MGI Symbol;Acc:MGI:1338035]
ENSMUSG00000079509	1.56	2.545	1.63141	0.70612	0.00113445	Zfx	zinc finger protein X-linked [Source:MGI Symbol;Acc:MGI:99211]
ENSMUSG00000038708	8.1	13.185	1.62778	0.702904	3.22808e-09	Golga4	golgi autoantigen, golgin subfamily a, 4 [Source:MGI Symbol;Acc:MGI:1859646]
ENSMUSG00000032475	5.705	9.285	1.62752	0.702675	0.00330308	Nck1	non-catalytic region of tyrosine kinase adaptor protein 1 [Source:MGI Symbol;Acc:MGI:109601]
ENSMUSG00000019874	4.15	6.745	1.6253	0.700707	0.0485581	Fabp7	fatty acid binding protein 7, brain [Source:MGI Symbol;Acc:MGI:101916]
ENSMUSG00000022762	4.255	6.915	1.62515	0.70057	2.00653e-05	Ncam2	neural cell adhesion molecule 2 [Source:MGI Symbol;Acc:MGI:97282]
ENSMUSG00000023074	2.075	3.37	1.6241	0.699637	0.0431257	Mospd1	motile sperm domain containing 1 [Source:MGI Symbol;Acc:MGI:1917630]
ENSMUSG00000041057	2.935	4.765	1.62351	0.699116	0.0015707	Wdr43	WD repeat domain 43 [Source:MGI Symbol;Acc:MGI:1919765]
ENSMUSG00000053205	1.325	2.15	1.62264	0.698344	0.0164581	Styx	serine/threonine/tyrosine interaction protein [Source:MGI Symbol;Acc:MGI:1891150]
ENSMUSG00000027829	4.9	7.95	1.62245	0.698173	0.000918599	Ccnl1	cyclin L1 [Source:MGI Symbol;Acc:MGI:1922664]
ENSMUSG00000057182	3.69	5.985	1.62195	0.69773	0.000293284	Scn3a	sodium channel, voltage-gated, type III, alpha [Source:MGI Symbol;Acc:MGI:98249]
ENSMUSG00000040321	2.53	4.1	1.62055	0.696487	0.000702864	Zfp770	zinc finger protein 770 [Source:MGI Symbol;Acc:MGI:2445100]
ENSMUSG00000032625	5.47	8.86	1.61974	0.695766	8.76894e-11	Thsd7a	thrombospondin, type I, domain containing 7A [Source:MGI Symbol;Acc:MGI:2685683]
ENSMUSG00000057098	1.275	2.065	1.61961	0.695645	0.00909639	Ebf1	early B cell factor 1 [Source:MGI Symbol;Acc:MGI:95275]
ENSMUSG00000015757	4.215	6.825	1.61922	0.695296	0.000252214	Ppil4	peptidylprolyl isomerase (cyclophilin)-like 4 [Source:MGI Symbol;Acc:MGI:1914668]
ENSMUSG00000039831	2.855	4.62	1.61821	0.694402	0.00103464	Arhgap29	Rho GTPase activating protein 29 [Source:MGI Symbol;Acc:MGI:2443818]
ENSMUSG00000049164	0.52	0.84	1.61538	0.691878	0.0442597	Zfp518a	zinc finger protein 518A [Source:MGI Symbol;Acc:MGI:1919922]
ENSMUSG00000038872	0.35	0.565	1.61429	0.690896	0.0034439	Zfhx3	zinc finger homeobox 3 [Source:MGI Symbol;Acc:MGI:99948]
ENSMUSG00000019966	3.875	6.25	1.6129	0.68966	6.07042e-07	Kitl	kit ligand [Source:MGI Symbol;Acc:MGI:96974]
ENSMUSG00000042500	1.87	3.015	1.6123	0.68912	0.00308354	Ago4	argonaute RISC catalytic subunit 4 [Source:MGI Symbol;Acc:MGI:1924100]
ENSMUSG00000035967	3.34	5.385	1.61228	0.689098	0.000164681	Ints6l	integrator complex subunit 6 like [Source:MGI Symbol;Acc:MGI:2442593]
ENSMUSG00000056342	8.03	12.945	1.61208	0.688923	4.06616e-07	Usp34	ubiquitin specific peptidase 34 [Source:MGI Symbol;Acc:MGI:109473]
ENSMUSG00000049321	2.6	4.19	1.61154	0.688439	0.00318627	Zfp2	zinc finger protein 2 [Source:MGI Symbol;Acc:MGI:99167]
ENSMUSG00000054752	1.955	3.15	1.61125	0.688183	0.00775515	Fsd1l	fibronectin type III and SPRY domain containing 1-like [Source:MGI Symbol;Acc:MGI:2442443]
ENSMUSG00000000560	3.3	5.315	1.61061	0.687604	5.20362e-06	Gabra2	gamma-aminobutyric acid (GABA) A receptor, subunit alpha 2 [Source:MGI Symbol;Acc:MGI:95614]
ENSMUSG00000031099	3.025	4.865	1.60826	0.685505	0.000302254	Smarca1	SWI/SNF related, matrix associated, actin dependent regulator of chromatin, subfamily a, member 1 [Source:MGI Symbol;Acc:MGI:1935127]
ENSMUSG00000069495	7.105	11.425	1.60802	0.685288	3.37339e-05	Epc2	enhancer of polycomb homolog 2 [Source:MGI Symbol;Acc:MGI:1278321]
ENSMUSG00000027706	13.26	21.32	1.60784	0.685127	7.4976e-09	Sec62	SEC62 homolog (S. cerevisiae) [Source:MGI Symbol;Acc:MGI:1916526]
ENSMUSG00000019841	1.325	2.13	1.60755	0.684861	0.0042274	Rev3l	REV3 like, DNA directed polymerase zeta catalytic subunit [Source:MGI Symbol;Acc:MGI:1337131]
ENSMUSG00000036257	14.715	23.645	1.60686	0.684248	5.26067e-10	Pnpla8	patatin-like phospholipase domain containing 8 [Source:MGI Symbol;Acc:MGI:1914702]
ENSMUSG00000044734	7.48	12.015	1.60628	0.683726	0.00285422	Serpinb1a	serine (or cysteine) peptidase inhibitor, clade B, member 1a [Source:MGI Symbol;Acc:MGI:1913472]
ENSMUSG00000059742	1.865	2.995	1.6059	0.68338	2.11536e-06	Kcnh7	potassium voltage-gated channel, subfamily H (eag-related), member 7 [Source:MGI Symbol;Acc:MGI:2159566]
ENSMUSG00000060487	1.865	2.995	1.6059	0.68338	0.00144969	Samd5	sterile alpha motif domain containing 5 [Source:MGI Symbol;Acc:MGI:2444815]
ENSMUSG00000044763	1.545	2.48	1.60518	0.682733	0.0285617	Trmt10c	tRNA methyltransferase 10C, mitochondrial RNase P subunit [Source:MGI Symbol;Acc:MGI:1196261]
ENSMUSG00000090223	355.545	570.625	1.60493	0.682511	8.92807e-12	Pcp4	Purkinje cell protein 4 [Source:MGI Symbol;Acc:MGI:97509]
ENSMUSG00000036902	11.945	19.17	1.60486	0.682443	3.31723e-09	Neto2	neuropilin (NRP) and tolloid (TLL)-like 2 [Source:MGI Symbol;Acc:MGI:1921763]
ENSMUSG00000017418	2.125	3.41	1.60471	0.682309	0.00974405	Arl5b	ADP-ribosylation factor-like 5B [Source:MGI Symbol;Acc:MGI:1923119]
ENSMUSG00000039943	4.76	7.63	1.60294	0.680721	0.000167712	Plcb4	phospholipase C, beta 4 [Source:MGI Symbol;Acc:MGI:107464]
ENSMUSG00000020048	49.225	78.89	1.60264	0.680451	4.81245e-08	Hsp90b1	heat shock protein 90, beta (Grp94), member 1 [Source:MGI Symbol;Acc:MGI:98817]
ENSMUSG00000046111	1.465	2.345	1.60068	0.678687	0.000557149	Cep295	centrosomal protein 295 [Source:MGI Symbol;Acc:MGI:2442521]
ENSMUSG00000038323	4.365	6.985	1.60023	0.678278	0.000924452	1700066M21Rik	RIKEN cDNA 1700066M21 gene [Source:MGI Symbol;Acc:MGI:1920717]
ENSMUSG00000064360	1089.17	1742.89	1.60019	0.678246	3.21513e-15	mt-Nd3	mitochondrially encoded NADH dehydrogenase 3 [Source:MGI Symbol;Acc:MGI:102499]
ENSMUSG00000064358	6347.21	10154	1.59975	0.677847	7.87856e-18	mt-Co3	mitochondrially encoded cytochrome c oxidase III [Source:MGI Symbol;Acc:MGI:102502]
ENSMUSG00000047193	1.235	1.975	1.59919	0.677342	0.000668786	Dync2h1	dynein cytoplasmic 2 heavy chain 1 [Source:MGI Symbol;Acc:MGI:107736]
ENSMUSG00000037808	1.47	2.35	1.59864	0.676845	0.0425951	Fam76b	family with sequence similarity 76, member B [Source:MGI Symbol;Acc:MGI:1920076]
ENSMUSG00000020561	1.045	1.67	1.59809	0.676345	0.0324345	Polr1f	RNA polymerase I subunit F [Source:MGI Symbol;Acc:MGI:106292]
ENSMUSG00000042742	3.415	5.455	1.59736	0.675694	0.000409127	Bmt2	base methyltransferase of 25S rRNA 2 [Source:MGI Symbol;Acc:MGI:2141466]
ENSMUSG00000037608	10.44	16.675	1.59722	0.675565	8.56362e-08	Bclaf1	BCL2-associated transcription factor 1 [Source:MGI Symbol;Acc:MGI:1917580]
ENSMUSG00000032621	3.635	5.805	1.59697	0.675341	3.80916e-05	Srek1	splicing regulatory glutamine/lysine-rich protein 1 [Source:MGI Symbol;Acc:MGI:2145245]
ENSMUSG00000021832	9.75	15.56	1.5959	0.674368	1.59444e-05	Psmc6	proteasome (prosome, macropain) 26S subunit, ATPase, 6 [Source:MGI Symbol;Acc:MGI:1914339]
ENSMUSG00000002413	7.345	11.72	1.59564	0.674138	6.2556e-09	Braf	Braf transforming gene [Source:MGI Symbol;Acc:MGI:88190]
ENSMUSG00000038388	7.55	12.04	1.5947	0.673287	0.000148647	Mpp6	membrane protein, palmitoylated 6 (MAGUK p55 subfamily member 6) [Source:MGI Symbol;Acc:MGI:1927340]
ENSMUSG00000022136	5.845	9.315	1.59367	0.672353	7.66011e-06	Dnajc3	DnaJ heat shock protein family (Hsp40) member C3 [Source:MGI Symbol;Acc:MGI:107373]
ENSMUSG00000021068	5.37	8.545	1.59125	0.670158	1.23734e-07	Nin	ninein [Source:MGI Symbol;Acc:MGI:105108]
ENSMUSG00000057440	1.28	2.035	1.58984	0.668885	0.0209446	Mpp7	membrane protein, palmitoylated 7 (MAGUK p55 subfamily member 7) [Source:MGI Symbol;Acc:MGI:1922989]
ENSMUSG00000022139	30.25	48.065	1.58893	0.668052	1.17252e-12	Mbnl2	muscleblind like splicing factor 2 [Source:MGI Symbol;Acc:MGI:2145597]
ENSMUSG00000038005	10.32	16.395	1.58866	0.667813	0.000843982	Hpf1	histone PARylation factor 1 [Source:MGI Symbol;Acc:MGI:1919862]
ENSMUSG00000041360	6.01	9.545	1.58819	0.66738	0.0175557	Pum3	pumilio RNA-binding family member 3 [Source:MGI Symbol;Acc:MGI:106253]
ENSMUSG00000064341	3298.53	5236.67	1.58758	0.666829	5.36622e-19	mt-Nd1	mitochondrially encoded NADH dehydrogenase 1 [Source:MGI Symbol;Acc:MGI:101787]
ENSMUSG00000021945	5.91	9.38	1.58714	0.66643	4.38201e-06	Zmym2	zinc finger, MYM-type 2 [Source:MGI Symbol;Acc:MGI:1923257]
ENSMUSG00000052676	1.295	2.055	1.58687	0.666186	0.0357332	Zmat1	zinc finger, matrin type 1 [Source:MGI Symbol;Acc:MGI:2442284]
ENSMUSG00000020817	10.865	17.235	1.58629	0.665653	5.82689e-08	Rabep1	rabaptin, RAB GTPase binding effector protein 1 [Source:MGI Symbol;Acc:MGI:1860236]
ENSMUSG00000029670	3.71	5.885	1.58625	0.665623	0.0451668	Ing3	inhibitor of growth family, member 3 [Source:MGI Symbol;Acc:MGI:1919027]
ENSMUSG00000069049	3.165	5.02	1.5861	0.665482	0.0155512	Eif2s3y	eukaryotic translation initiation factor 2, subunit 3, structural gene Y-linked [Source:MGI Symbol;Acc:MGI:1349430]
ENSMUSG00000029422	12.51	19.825	1.58473	0.664239	0.000106566	Rsrc2	arginine/serine-rich coiled-coil 2 [Source:MGI Symbol;Acc:MGI:1913489]
ENSMUSG00000028248	7.93	12.565	1.58449	0.664018	8.98969e-06	Pnisr	PNN interacting serine/arginine-rich [Source:MGI Symbol;Acc:MGI:1913875]
ENSMUSG00000008976	2.995	4.745	1.58431	0.663852	0.00123385	Gabpa	GA repeat binding protein, alpha [Source:MGI Symbol;Acc:MGI:95610]
ENSMUSG00000029486	1.965	3.11	1.5827	0.662385	0.0149323	Mrpl1	mitochondrial ribosomal protein L1 [Source:MGI Symbol;Acc:MGI:2137202]
ENSMUSG00000022641	2.345	3.71	1.58209	0.661831	2.54619e-05	Bbx	bobby sox HMG box containing [Source:MGI Symbol;Acc:MGI:1917758]
ENSMUSG00000034163	1.72	2.72	1.5814	0.661198	0.00135663	Zfc3h1	zinc finger, C3H1-type containing [Source:MGI Symbol;Acc:MGI:2446143]
ENSMUSG00000027132	2.185	3.455	1.58124	0.661052	0.0226557	Katnbl1	katanin p80 subunit B like 1 [Source:MGI Symbol;Acc:MGI:1919675]
ENSMUSG00000027665	4.725	7.47	1.58095	0.660794	1.40784e-06	Pik3ca	phosphatidylinositol-4,5-bisphosphate 3-kinase catalytic subunit alpha [Source:MGI Symbol;Acc:MGI:1206581]
ENSMUSG00000002881	3.435	5.43	1.58079	0.660642	0.000430921	Nab1	Ngfi-A binding protein 1 [Source:MGI Symbol;Acc:MGI:107564]
ENSMUSG00000029014	6.08	9.61	1.58059	0.660465	0.00112186	Dnajc2	DnaJ heat shock protein family (Hsp40) member C2 [Source:MGI Symbol;Acc:MGI:99470]
ENSMUSG00000064061	5.305	8.38	1.57964	0.659597	1.85512e-06	Dzip3	DAZ interacting protein 3, zinc finger [Source:MGI Symbol;Acc:MGI:1917433]
ENSMUSG00000059975	1.65	2.605	1.57879	0.658817	0.0366647	Zfp74	zinc finger protein 74 [Source:MGI Symbol;Acc:MGI:107784]
ENSMUSG00000094870	5.94	9.375	1.57828	0.658356	8.0023e-05	Zfp131	zinc finger protein 131 [Source:MGI Symbol;Acc:MGI:1919715]
ENSMUSG00000049421	5.845	9.225	1.57827	0.658346	0.00043229	Zfp260	zinc finger protein 260 [Source:MGI Symbol;Acc:MGI:1347071]
ENSMUSG00000068882	16.11	25.425	1.57821	0.658291	7.24022e-08	Ssb	Sjogren syndrome antigen B [Source:MGI Symbol;Acc:MGI:98423]
ENSMUSG00000096910	2.11	3.33	1.5782	0.658279	0.0021917	Zfp955b	zinc finger protein 955B [Source:MGI Symbol;Acc:MGI:4834573]
ENSMUSG00000011831	4.195	6.62	1.57807	0.65816	2.00622e-05	Evi5	ecotropic viral integration site 5 [Source:MGI Symbol;Acc:MGI:104736]
ENSMUSG00000001833	48.335	76.245	1.57743	0.657574	1.28627e-10	Septin7	septin 7 [Source:MGI Symbol;Acc:MGI:1335094]
ENSMUSG00000048379	1.37	2.16	1.57664	0.656855	0.00385226	Socs4	suppressor of cytokine signaling 4 [Source:MGI Symbol;Acc:MGI:1914546]
ENSMUSG00000053279	19.9	31.36	1.57588	0.656157	1.10057e-06	Aldh1a1	aldehyde dehydrogenase family 1, subfamily A1 [Source:MGI Symbol;Acc:MGI:1353450]
ENSMUSG00000033904	10.645	16.775	1.57586	0.656137	4.05762e-08	Ccp110	centriolar coiled coil protein 110 [Source:MGI Symbol;Acc:MGI:2141942]
ENSMUSG00000031327	2.72	4.285	1.57537	0.655689	4.80481e-05	Chic1	cysteine-rich hydrophobic domain 1 [Source:MGI Symbol;Acc:MGI:1344694]
ENSMUSG00000032525	4.815	7.585	1.57529	0.655613	0.000389112	Nktr	natural killer tumor recognition sequence [Source:MGI Symbol;Acc:MGI:97346]
ENSMUSG00000090112	2.225	3.505	1.57528	0.655609	0.000108769	Shprh	SNF2 histone linker PHD RING helicase [Source:MGI Symbol;Acc:MGI:1917581]
ENSMUSG00000057329	2.495	3.93	1.57515	0.655489	0.000415761	Bcl2	B cell leukemia/lymphoma 2 [Source:MGI Symbol;Acc:MGI:88138]
ENSMUSG00000017548	3.46	5.45	1.57514	0.655484	0.000270922	Suz12	SUZ12 polycomb repressive complex 2 subunit [Source:MGI Symbol;Acc:MGI:1261758]
ENSMUSG00000035868	1.725	2.715	1.57391	0.654356	0.00833397	Zfp983	zinc finger protein 983 [Source:MGI Symbol;Acc:MGI:1920479]
ENSMUSG00000025370	2.6	4.09	1.57308	0.653589	0.021067	Cdh9	cadherin 9 [Source:MGI Symbol;Acc:MGI:107433]
ENSMUSG00000022684	4.895	7.695	1.57201	0.652612	0.00118805	Bfar	bifunctional apoptosis regulator [Source:MGI Symbol;Acc:MGI:1914368]
ENSMUSG00000035649	3.235	5.085	1.57187	0.652482	2.02074e-05	Zcchc7	zinc finger, CCHC domain containing 7 [Source:MGI Symbol;Acc:MGI:2442912]
ENSMUSG00000028907	4.185	6.575	1.57109	0.651763	0.0113282	Utp11	UTP11 small subunit processome component [Source:MGI Symbol;Acc:MGI:1914455]
ENSMUSG00000000838	6.62	10.395	1.57024	0.650987	2.32952e-05	Fmr1	FMRP translational regulator 1 [Source:MGI Symbol;Acc:MGI:95564]
ENSMUSG00000028161	236.32	370.845	1.56925	0.650075	4.39588e-17	Ppp3ca	protein phosphatase 3, catalytic subunit, alpha isoform [Source:MGI Symbol;Acc:MGI:107164]
ENSMUSG00000020516	3.095	4.855	1.56866	0.649532	0.000450253	Rps6kb1	ribosomal protein S6 kinase, polypeptide 1 [Source:MGI Symbol;Acc:MGI:1270849]
ENSMUSG00000028243	5.11	8.015	1.56849	0.649379	4.32889e-06	Ubxn2b	UBX domain protein 2B [Source:MGI Symbol;Acc:MGI:1915303]
ENSMUSG00000031174	2.675	4.195	1.56822	0.649132	0.0071826	Rpgr	retinitis pigmentosa GTPase regulator [Source:MGI Symbol;Acc:MGI:1344037]
ENSMUSG00000027091	15.695	24.61	1.56802	0.64894	2.12539e-06	Zc3h15	zinc finger CCCH-type containing 15 [Source:MGI Symbol;Acc:MGI:1919747]
ENSMUSG00000027965	3.54	5.55	1.5678	0.648738	0.000761879	Olfm3	olfactomedin 3 [Source:MGI Symbol;Acc:MGI:2387329]
ENSMUSG00000063052	6.305	9.88	1.56701	0.648015	0.000152234	Lrrc40	leucine rich repeat containing 40 [Source:MGI Symbol;Acc:MGI:1914394]
ENSMUSG00000027162	8.03	12.57	1.56538	0.646513	2.23112e-05	Lin7c	lin-7 homolog C (C. elegans) [Source:MGI Symbol;Acc:MGI:1330839]
ENSMUSG00000032757	5.14	8.045	1.56518	0.646324	0.0127179	Bet1	Bet1 golgi vesicular membrane trafficking protein [Source:MGI Symbol;Acc:MGI:1343104]
ENSMUSG00000026275	18.92	29.61	1.56501	0.646172	0.000396367	Ppp1r7	protein phosphatase 1, regulatory subunit 7 [Source:MGI Symbol;Acc:MGI:1913635]
ENSMUSG00000058355	8.31	13	1.56438	0.645591	1.00823e-05	Abce1	ATP-binding cassette, sub-family E (OABP), member 1 [Source:MGI Symbol;Acc:MGI:1195458]
ENSMUSG00000061136	3.27	5.115	1.56422	0.645444	5.07478e-05	Prpf40a	pre-mRNA processing factor 40A [Source:MGI Symbol;Acc:MGI:1860512]
ENSMUSG00000029238	4.065	6.35	1.56212	0.643501	1.54614e-05	Clock	circadian locomotor output cycles kaput [Source:MGI Symbol;Acc:MGI:99698]
ENSMUSG00000027827	56.52	88.285	1.56201	0.643407	5.64153e-11	Kcnab1	potassium voltage-gated channel, shaker-related subfamily, beta member 1 [Source:MGI Symbol;Acc:MGI:109155]
ENSMUSG00000027737	2.5	3.905	1.562	0.643394	0.000732073	Slc7a11	solute carrier family 7 (cationic amino acid transporter, y+ system), member 11 [Source:MGI Symbol;Acc:MGI:1347355]
ENSMUSG00000032449	4.6	7.185	1.56196	0.643354	0.000149524	Slc25a36	solute carrier family 25, member 36 [Source:MGI Symbol;Acc:MGI:1924909]
ENSMUSG00000066232	9.86	15.4	1.56187	0.643271	1.68469e-07	Ipo7	importin 7 [Source:MGI Symbol;Acc:MGI:2152414]
ENSMUSG00000055782	3.845	6.005	1.56177	0.643181	0.000195097	Abcd2	ATP-binding cassette, sub-family D (ALD), member 2 [Source:MGI Symbol;Acc:MGI:1349467]
ENSMUSG00000039968	2.6	4.06	1.56154	0.642968	0.00180775	Rsbn1l	round spermatid basic protein 1-like [Source:MGI Symbol;Acc:MGI:3036237]
ENSMUSG00000000001	5.11	7.975	1.56067	0.642161	0.000232336	Gnai3	guanine nucleotide binding protein (G protein), alpha inhibiting 3 [Source:MGI Symbol;Acc:MGI:95773]
ENSMUSG00000037958	1.705	2.66	1.56012	0.641655	0.0268324	Nsrp1	nuclear speckle regulatory protein 1 [Source:MGI Symbol;Acc:MGI:2144305]
ENSMUSG00000052812	1	1.56	1.56	0.641546	0.00406505	Atad2b	ATPase family, AAA domain containing 2B [Source:MGI Symbol;Acc:MGI:2444798]
ENSMUSG00000029571	15.075	23.51	1.55954	0.641117	4.23331e-08	Tmem106b	transmembrane protein 106B [Source:MGI Symbol;Acc:MGI:1919150]
ENSMUSG00000026504	1.975	3.08	1.55949	0.641078	0.0244097	Sdccag8	serologically defined colon cancer antigen 8 [Source:MGI Symbol;Acc:MGI:1924066]
ENSMUSG00000028771	6.07	9.465	1.55931	0.640906	0.00139454	Ptpn12	protein tyrosine phosphatase, non-receptor type 12 [Source:MGI Symbol;Acc:MGI:104673]
ENSMUSG00000020076	7.865	12.26	1.5588	0.64044	0.000323419	Ddx50	DExD box helicase 50 [Source:MGI Symbol;Acc:MGI:2182303]
ENSMUSG00000029202	6.59	10.27	1.55842	0.640086	2.74189e-05	Pds5a	PDS5 cohesin associated factor A [Source:MGI Symbol;Acc:MGI:1918771]
ENSMUSG00000041777	4.41	6.87	1.55782	0.639531	0.00124085	Cir1	corepressor interacting with RBPJ, 1 [Source:MGI Symbol;Acc:MGI:1914185]
ENSMUSG00000020462	16.3	25.39	1.55767	0.639388	1.16314e-05	Cfap36	cilia and flagella associated protein 36 [Source:MGI Symbol;Acc:MGI:1913994]
ENSMUSG00000035614	3.665	5.705	1.55662	0.638414	5.86059e-05	Togaram1	TOG array regulator of axonemal microtubules 1 [Source:MGI Symbol;Acc:MGI:2684313]
ENSMUSG00000022533	5.255	8.18	1.55661	0.63841	2.9596e-05	Atp13a3	ATPase type 13A3 [Source:MGI Symbol;Acc:MGI:2685387]
ENSMUSG00000020019	1.905	2.965	1.55643	0.638241	0.0160902	Ntn4	netrin 4 [Source:MGI Symbol;Acc:MGI:1888978]
ENSMUSG00000028676	10.215	15.89	1.55556	0.63743	0.000321297	Srsf10	serine and arginine-rich splicing factor 10 [Source:MGI Symbol;Acc:MGI:1333805]
ENSMUSG00000022698	9.715	15.11	1.55533	0.637218	7.21322e-07	Naa50	N(alpha)-acetyltransferase 50, NatE catalytic subunit [Source:MGI Symbol;Acc:MGI:1919367]
ENSMUSG00000034021	7.195	11.19	1.55525	0.637143	3.19672e-07	Pds5b	PDS5 cohesin associated factor B [Source:MGI Symbol;Acc:MGI:2140945]
ENSMUSG00000021478	31.195	48.48	1.5541	0.636075	1.04849e-09	Drd1	dopamine receptor D1 [Source:MGI Symbol;Acc:MGI:99578]
ENSMUSG00000061533	1.3	2.015	1.55	0.632268	0.0163448	Cep128	centrosomal protein 128 [Source:MGI Symbol;Acc:MGI:1922466]
ENSMUSG00000053870	2.815	4.36	1.54885	0.631193	0.00350138	Fpgt	fucose-1-phosphate guanylyltransferase [Source:MGI Symbol;Acc:MGI:1922790]
ENSMUSG00000060534	1.87	2.895	1.54813	0.630525	0.000346517	Dcc	deleted in colorectal carcinoma [Source:MGI Symbol;Acc:MGI:94869]
ENSMUSG00000024472	5.95	9.205	1.54706	0.629528	0.0126496	Dcp2	decapping mRNA 2 [Source:MGI Symbol;Acc:MGI:1917890]
ENSMUSG00000063273	3.145	4.865	1.5469	0.62938	0.000982611	Naa15	N(alpha)-acetyltransferase 15, NatA auxiliary subunit [Source:MGI Symbol;Acc:MGI:1922088]
ENSMUSG00000021614	1.365	2.11	1.54579	0.628342	0.00588766	Vcan	versican [Source:MGI Symbol;Acc:MGI:102889]
ENSMUSG00000032030	4.945	7.635	1.54398	0.626658	5.98613e-06	Cul5	cullin 5 [Source:MGI Symbol;Acc:MGI:1922967]
ENSMUSG00000044791	5.98	9.225	1.54264	0.625403	4.28898e-06	Setd2	SET domain containing 2 [Source:MGI Symbol;Acc:MGI:1918177]
ENSMUSG00000049583	16.31	25.145	1.54169	0.624515	7.14998e-11	Grm5	glutamate receptor, metabotropic 5 [Source:MGI Symbol;Acc:MGI:1351342]
ENSMUSG00000021969	4.86	7.49	1.54115	0.624009	2.03577e-05	Zdhhc20	zinc finger, DHHC domain containing 20 [Source:MGI Symbol;Acc:MGI:1923215]
ENSMUSG00000038024	1.58	2.435	1.54114	0.623997	0.00164465	Dennd4c	DENN/MADD domain containing 4C [Source:MGI Symbol;Acc:MGI:1914769]
ENSMUSG00000024411	12.655	19.495	1.5405	0.623397	9.22322e-07	Aqp4	aquaporin 4 [Source:MGI Symbol;Acc:MGI:107387]
ENSMUSG00000003623	5.61	8.64	1.54011	0.623031	0.000447658	Crot	carnitine O-octanoyltransferase [Source:MGI Symbol;Acc:MGI:1921364]
ENSMUSG00000042489	2.195	3.38	1.53986	0.622802	0.0103071	Clspn	claspin [Source:MGI Symbol;Acc:MGI:2445153]
ENSMUSG00000031197	9.785	15.065	1.5396	0.622557	0.000724528	Vbp1	von Hippel-Lindau binding protein 1 [Source:MGI Symbol;Acc:MGI:1333804]
ENSMUSG00000056268	0.64	0.985	1.53906	0.622052	0.0475246	Dennd1b	DENN/MADD domain containing 1B [Source:MGI Symbol;Acc:MGI:2447812]
ENSMUSG00000039167	5.775	8.885	1.53853	0.621551	0.00125433	Adgrl4	adhesion G protein-coupled receptor L4 [Source:MGI Symbol;Acc:MGI:2655562]
ENSMUSG00000034761	5.415	8.33	1.53832	0.621355	0.000113992	Map4k5	mitogen-activated protein kinase kinase kinase kinase 5 [Source:MGI Symbol;Acc:MGI:1925503]
ENSMUSG00000053289	1.925	2.96	1.53766	0.620739	0.0225246	Ddx10	DEAD box helicase 10 [Source:MGI Symbol;Acc:MGI:1924841]
ENSMUSG00000024294	12.35	18.99	1.53765	0.620729	9.46557e-10	Mib1	mindbomb E3 ubiquitin protein ligase 1 [Source:MGI Symbol;Acc:MGI:2443157]
ENSMUSG00000046138	5.56	8.545	1.53687	0.619996	3.17233e-05	9930021J03Rik	RIKEN cDNA 9930021J03 gene [Source:MGI Symbol;Acc:MGI:2444398]
ENSMUSG00000034998	2.385	3.665	1.53669	0.619824	0.00264005	Foxn2	forkhead box N2 [Source:MGI Symbol;Acc:MGI:1347478]
ENSMUSG00000062078	39.6	60.805	1.53548	0.61869	2.43765e-12	Qk	quaking, KH domain containing RNA binding [Source:MGI Symbol;Acc:MGI:97837]
ENSMUSG00000027236	3.97	6.095	1.53526	0.618487	0.000199699	Eif3j1	eukaryotic translation initiation factor 3, subunit J1 [Source:MGI Symbol;Acc:MGI:1925905]
ENSMUSG00000024054	2.62	4.02	1.53435	0.617629	0.00286408	Smchd1	SMC hinge domain containing 1 [Source:MGI Symbol;Acc:MGI:1921605]
ENSMUSG00000109901	6.495	9.965	1.53426	0.61754	0.00148587	Chmp1b	charged multivesicular body protein 1B [Source:MGI Symbol;Acc:MGI:1914314]
ENSMUSG00000015568	4.73	7.255	1.53383	0.617135	0.000106487	Lpl	lipoprotein lipase [Source:MGI Symbol;Acc:MGI:96820]
ENSMUSG00000028883	2.015	3.09	1.5335	0.616827	0.00235284	Sema3a	sema domain, immunoglobulin domain (Ig), short basic domain, secreted, (semaphorin) 3A [Source:MGI Symbol;Acc:MGI:107558]
ENSMUSG00000020120	2.24	3.435	1.53348	0.616811	0.00616375	Plek	pleckstrin [Source:MGI Symbol;Acc:MGI:1860485]
ENSMUSG00000036461	1.2	1.84	1.53333	0.616671	0.0490583	Elf1	E74-like factor 1 [Source:MGI Symbol;Acc:MGI:107180]
ENSMUSG00000025060	8.31	12.735	1.53249	0.615879	2.03689e-08	Slk	STE20-like kinase [Source:MGI Symbol;Acc:MGI:103241]
ENSMUSG00000027351	25.08	38.43	1.5323	0.615696	8.38972e-09	Spred1	sprouty protein with EVH-1 domain 1, related sequence [Source:MGI Symbol;Acc:MGI:2150016]
ENSMUSG00000027109	6.595	10.105	1.53222	0.615625	7.90565e-05	Sp3	trans-acting transcription factor 3 [Source:MGI Symbol;Acc:MGI:1277166]
ENSMUSG00000020634	7.49	11.47	1.53138	0.614828	0.00137326	Ubxn2a	UBX domain protein 2A [Source:MGI Symbol;Acc:MGI:2442310]
ENSMUSG00000036777	9.805	15.015	1.53136	0.614815	7.63859e-08	Anln	anillin, actin binding protein [Source:MGI Symbol;Acc:MGI:1920174]
ENSMUSG00000040370	5.42	8.295	1.53044	0.613949	0.0135905	Etfrf1	electron transfer flavoprotein regulatory factor 1 [Source:MGI Symbol;Acc:MGI:1914886]
ENSMUSG00000074994	1.075	1.645	1.53023	0.613751	0.00809887	Qser1	glutamine and serine rich 1 [Source:MGI Symbol;Acc:MGI:2138986]
ENSMUSG00000041483	4.02	6.15	1.52985	0.613391	0.000297439	Zfp281	zinc finger protein 281 [Source:MGI Symbol;Acc:MGI:3029290]
ENSMUSG00000049511	8.6	13.135	1.52733	0.611008	1.18924e-08	Htr1b	5-hydroxytryptamine (serotonin) receptor 1B [Source:MGI Symbol;Acc:MGI:96274]
ENSMUSG00000029634	10.755	16.42	1.52673	0.610447	1.97214e-05	Rnf6	ring finger protein (C3H2C3 type) 6 [Source:MGI Symbol;Acc:MGI:1921382]
ENSMUSG00000028414	6.14	9.365	1.52524	0.60904	8.04685e-06	Fktn	fukutin [Source:MGI Symbol;Acc:MGI:2179507]
ENSMUSG00000001260	2.59	3.95	1.5251	0.608901	0.00666747	Gabrg1	gamma-aminobutyric acid (GABA) A receptor, subunit gamma 1 [Source:MGI Symbol;Acc:MGI:103156]
ENSMUSG00000030655	3.04	4.635	1.52467	0.608498	9.12459e-06	Smg1	SMG1 homolog, phosphatidylinositol 3-kinase-related kinase (C. elegans) [Source:MGI Symbol;Acc:MGI:1919742]
ENSMUSG00000034083	4.085	6.225	1.52387	0.607738	0.011599	Ccdc174	coiled-coil domain containing 174 [Source:MGI Symbol;Acc:MGI:2444652]
ENSMUSG00000026360	18.16	27.665	1.5234	0.607298	0.0269526	Rgs2	regulator of G-protein signaling 2 [Source:MGI Symbol;Acc:MGI:1098271]
ENSMUSG00000031342	166.07	252.98	1.52333	0.607232	4.5304e-17	Gpm6b	glycoprotein m6b [Source:MGI Symbol;Acc:MGI:107672]
ENSMUSG00000004364	21.04	32.04	1.52281	0.606739	4.38488e-08	Cul3	cullin 3 [Source:MGI Symbol;Acc:MGI:1347360]
ENSMUSG00000025240	9.82	14.945	1.52189	0.605868	9.61859e-05	Sacm1l	SAC1 suppressor of actin mutations 1-like (yeast) [Source:MGI Symbol;Acc:MGI:1933169]
ENSMUSG00000026739	8.25	12.555	1.52182	0.605796	2.26454e-05	Bmi1	Bmi1 polycomb ring finger oncogene [Source:MGI Symbol;Acc:MGI:88174]
ENSMUSG00000089774	1.38	2.1	1.52174	0.605721	0.00219455	Slc5a3	solute carrier family 5 (inositol transporters), member 3 [Source:MGI Symbol;Acc:MGI:1858226]
ENSMUSG00000033713	5.205	7.92	1.52161	0.605602	3.4191e-06	Foxn3	forkhead box N3 [Source:MGI Symbol;Acc:MGI:1918625]
ENSMUSG00000048118	4.285	6.52	1.52159	0.605577	0.000134736	Arid4a	AT rich interactive domain 4A (RBP1-like) [Source:MGI Symbol;Acc:MGI:2444354]
ENSMUSG00000067851	6.915	10.52	1.52133	0.605334	2.78565e-07	Arfgef1	ADP-ribosylation factor guanine nucleotide-exchange factor 1(brefeldin A-inhibited) [Source:MGI Symbol;Acc:MGI:2442988]
ENSMUSG00000021413	5.525	8.405	1.52127	0.605273	1.22958e-05	Prpf4b	pre-mRNA processing factor 4B [Source:MGI Symbol;Acc:MGI:109584]
ENSMUSG00000026490	25.375	38.59	1.52079	0.604819	1.15003e-10	Cdc42bpa	CDC42 binding protein kinase alpha [Source:MGI Symbol;Acc:MGI:2441841]
ENSMUSG00000004591	2.19	3.33	1.52055	0.604591	0.0022883	Pkn2	protein kinase N2 [Source:MGI Symbol;Acc:MGI:109211]
ENSMUSG00000040651	2.68	4.075	1.52052	0.604567	0.00181835	Tasor	transcription activation suppressor [Source:MGI Symbol;Acc:MGI:1921694]
ENSMUSG00000021245	2.46	3.74	1.52033	0.60438	0.0010955	Mlh3	mutL homolog 3 [Source:MGI Symbol;Acc:MGI:1353455]
ENSMUSG00000043019	4.715	7.165	1.51962	0.603709	0.000125891	Edem3	ER degradation enhancer, mannosidase alpha-like 3 [Source:MGI Symbol;Acc:MGI:1914217]
ENSMUSG00000021893	4.37	6.64	1.51945	0.60355	0.000544673	Capn7	calpain 7 [Source:MGI Symbol;Acc:MGI:1338030]
ENSMUSG00000034653	2.59	3.935	1.51931	0.603412	0.00529804	Ythdc2	YTH domain containing 2 [Source:MGI Symbol;Acc:MGI:2448561]
ENSMUSG00000019761	4.77	7.245	1.51887	0.602996	0.0482105	Krt10	keratin 10 [Source:MGI Symbol;Acc:MGI:96685]
ENSMUSG00000059423	1.205	1.83	1.51867	0.602811	0.0427198	Zfp933	zinc finger protein 933 [Source:MGI Symbol;Acc:MGI:1922865]
ENSMUSG00000022837	3.685	5.595	1.51832	0.602474	0.0133591	Iqcb1	IQ calmodulin-binding motif containing 1 [Source:MGI Symbol;Acc:MGI:2443764]
ENSMUSG00000030237	11.135	16.905	1.51819	0.602348	0.000131286	Slco1a4	solute carrier organic anion transporter family, member 1a4 [Source:MGI Symbol;Acc:MGI:1351896]
ENSMUSG00000019920	4.07	6.175	1.5172	0.60141	0.00133327	Lims1	LIM and senescent cell antigen-like domains 1 [Source:MGI Symbol;Acc:MGI:1195263]
ENSMUSG00000020134	6.9	10.465	1.51667	0.600904	0.000545198	Peli1	pellino 1 [Source:MGI Symbol;Acc:MGI:1914495]
ENSMUSG00000038535	4.56	6.915	1.51645	0.600695	1.46997e-06	Zfp280d	zinc finger protein 280D [Source:MGI Symbol;Acc:MGI:2384583]
ENSMUSG00000064329	7.845	11.895	1.51625	0.60051	4.70321e-08	Scn1a	sodium channel, voltage-gated, type I, alpha [Source:MGI Symbol;Acc:MGI:98246]
ENSMUSG00000052387	3.255	4.935	1.51613	0.600393	0.00117581	Trpm3	transient receptor potential cation channel, subfamily M, member 3 [Source:MGI Symbol;Acc:MGI:2443101]
ENSMUSG00000007989	5.255	7.965	1.5157	0.599984	1.36691e-06	Fzd3	frizzled class receptor 3 [Source:MGI Symbol;Acc:MGI:108476]
ENSMUSG00000030059	3.19	4.835	1.51567	0.599959	0.00376982	Tmf1	TATA element modulatory factor 1 [Source:MGI Symbol;Acc:MGI:2684999]
ENSMUSG00000025899	2.485	3.765	1.51509	0.599404	0.000255531	Alkbh8	alkB homolog 8, tRNA methyltransferase [Source:MGI Symbol;Acc:MGI:1914917]
ENSMUSG00000021712	7.705	11.67	1.5146	0.598938	6.37423e-05	Trim23	tripartite motif-containing 23 [Source:MGI Symbol;Acc:MGI:1933161]
ENSMUSG00000075376	4.075	6.17	1.51411	0.59847	5.13518e-06	Rc3h2	ring finger and CCCH-type zinc finger domains 2 [Source:MGI Symbol;Acc:MGI:2442789]
ENSMUSG00000052372	0.75	1.135	1.51333	0.59773	0.00321446	Il1rapl1	interleukin 1 receptor accessory protein-like 1 [Source:MGI Symbol;Acc:MGI:2687319]
ENSMUSG00000055835	6.75	10.215	1.51333	0.59773	0.00849462	Zfp1	zinc finger protein 1 [Source:MGI Symbol;Acc:MGI:99154]
ENSMUSG00000039879	3.955	5.985	1.51327	0.597674	0.000200035	Heca	hdc homolog, cell cycle regulator [Source:MGI Symbol;Acc:MGI:2685715]
ENSMUSG00000042508	6.335	9.58	1.51223	0.596681	3.26462e-05	Dmtf1	cyclin D binding myb-like transcription factor 1 [Source:MGI Symbol;Acc:MGI:1344415]
ENSMUSG00000050855	2.675	4.045	1.51215	0.596601	0.0195991	Zfp940	zinc finger protein 940 [Source:MGI Symbol;Acc:MGI:2446235]
ENSMUSG00000060703	5.435	8.215	1.5115	0.595981	0.0217622	Cd302	CD302 antigen [Source:MGI Symbol;Acc:MGI:1913455]
ENSMUSG00000052144	10.18	15.385	1.5113	0.595787	1.53259e-07	Ppp4r2	protein phosphatase 4, regulatory subunit 2 [Source:MGI Symbol;Acc:MGI:3027896]
ENSMUSG00000095139	2.115	3.195	1.51064	0.595158	0.0119298	Pou3f2	POU domain, class 3, transcription factor 2 [Source:MGI Symbol;Acc:MGI:101895]
ENSMUSG00000041846	5.505	8.315	1.51045	0.594974	0.000623624	Ppp4r3a	protein phosphatase 4 regulatory subunit 3A [Source:MGI Symbol;Acc:MGI:1915984]
ENSMUSG00000061778	2.89	4.365	1.51038	0.594912	0.0258277	Mospd2	motile sperm domain containing 2 [Source:MGI Symbol;Acc:MGI:1924013]
ENSMUSG00000029267	3.415	5.155	1.50952	0.594087	0.00517781	Mtf2	metal response element binding transcription factor 2 [Source:MGI Symbol;Acc:MGI:105050]
ENSMUSG00000048047	3.26	4.92	1.5092	0.593786	0.00399658	Zbtb33	zinc finger and BTB domain containing 33 [Source:MGI Symbol;Acc:MGI:1927290]
ENSMUSG00000036810	7.305	11.02	1.50856	0.593168	0.00362036	Cnep1r1	CTD nuclear envelope phosphatase 1 regulatory subunit 1 [Source:MGI Symbol;Acc:MGI:1921981]
ENSMUSG00000025326	6.44	9.715	1.50854	0.593153	5.02128e-08	Ube3a	ubiquitin protein ligase E3A [Source:MGI Symbol;Acc:MGI:105098]
ENSMUSG00000001767	2.635	3.975	1.50854	0.593152	0.00946825	Crnkl1	crooked neck pre-mRNA splicing factor 1 [Source:MGI Symbol;Acc:MGI:1914127]
ENSMUSG00000049606	4.32	6.515	1.5081	0.592734	5.19084e-05	Zfp644	zinc finger protein 644 [Source:MGI Symbol;Acc:MGI:1277212]
ENSMUSG00000028274	3.735	5.63	1.50736	0.592027	0.00111368	Rngtt	RNA guanylyltransferase and 5'-phosphatase [Source:MGI Symbol;Acc:MGI:1329041]
ENSMUSG00000079043	3.08	4.64	1.50649	0.591194	0.00538478	Fastkd5	FAST kinase domains 5 [Source:MGI Symbol;Acc:MGI:2139469]
ENSMUSG00000028572	2.875	4.33	1.50609	0.590805	0.00116807	Hook1	hook microtubule tethering protein 1 [Source:MGI Symbol;Acc:MGI:1925213]
ENSMUSG00000022723	2.935	4.42	1.50596	0.590686	3.66129e-05	Crybg3	beta-gamma crystallin domain containing 3 [Source:MGI Symbol;Acc:MGI:2676311]
ENSMUSG00000049659	10.335	15.56	1.50556	0.590304	1.54169e-06	Aftph	aftiphilin [Source:MGI Symbol;Acc:MGI:1923012]
ENSMUSG00000033454	0.595	0.895	1.5042	0.588998	0.0217587	Zbtb1	zinc finger and BTB domain containing 1 [Source:MGI Symbol;Acc:MGI:2442326]
ENSMUSG00000041695	4.28	6.435	1.5035	0.588329	0.000111972	Kcnj2	potassium inwardly-rectifying channel, subfamily J, member 2 [Source:MGI Symbol;Acc:MGI:104744]
ENSMUSG00000067336	6.825	10.26	1.5033	0.58813	6.63394e-09	Bmpr2	bone morphogenetic protein receptor, type II (serine/threonine kinase) [Source:MGI Symbol;Acc:MGI:1095407]
ENSMUSG00000032578	3.22	4.84	1.50311	0.587946	0.0232719	Cish	cytokine inducible SH2-containing protein [Source:MGI Symbol;Acc:MGI:103159]
ENSMUSG00000027708	8.055	12.085	1.50031	0.585261	0.000127345	Dcun1d1	DCN1, defective in cullin neddylation 1, domain containing 1 (S. cerevisiae) [Source:MGI Symbol;Acc:MGI:2150386]

## Sheet: Table S4
Table S4 185 downregulated DEGs in the hippocampus between HF+DI group mice and HF+Veh group mice
ID	fpkm		Fold change	log2(Fold change)	P Value	Symbol	Description
	HF+Veh	HF+DI
ENSMUSG00000032017	6.34	4.225	0.666404	-0.585531	0.00249542	Grik4	glutamate receptor, ionotropic, kainate 4 [Source:MGI Symbol;Acc:MGI:95817]
ENSMUSG00000039474	64.18	42.68	0.665005	-0.588564	0.0412029	Wfs1	wolframin ER transmembrane glycoprotein [Source:MGI Symbol;Acc:MGI:1328355]
ENSMUSG00000038473	20.5	13.63	0.664878	-0.588838	1.87902e-05	Nos1ap	nitric oxide synthase 1 (neuronal) adaptor protein [Source:MGI Symbol;Acc:MGI:1917979]
ENSMUSG00000103707	2.07	1.375	0.664251	-0.590199	0.0380711	Pcdha6	protocadherin alpha 6 [Source:MGI Symbol;Acc:MGI:1298367]
ENSMUSG00000025141	5.27	3.495	0.663188	-0.592511	0.00950724	Myadml2	myeloid-associated differentiation marker-like 2 [Source:MGI Symbol;Acc:MGI:1915765]
ENSMUSG00000075592	2.245	1.485	0.66147	-0.596253	0.00366491	Nynrin	NYN domain and retroviral integrase containing [Source:MGI Symbol;Acc:MGI:2652872]
ENSMUSG00000059013	6.01	3.975	0.661398	-0.59641	0.008645	Sh2d3c	SH2 domain containing 3C [Source:MGI Symbol;Acc:MGI:1351631]
ENSMUSG00000017386	4.4	2.91	0.661364	-0.596484	0.0288701	Traf4	TNF receptor associated factor 4 [Source:MGI Symbol;Acc:MGI:1202880]
ENSMUSG00000068329	14.32	9.465	0.660964	-0.597357	0.0216588	Htra2	HtrA serine peptidase 2 [Source:MGI Symbol;Acc:MGI:1928676]
ENSMUSG00000004815	5.84	3.86	0.660959	-0.597368	0.00145097	Dgkq	diacylglycerol kinase, theta [Source:MGI Symbol;Acc:MGI:102918]
ENSMUSG00000001988	3.95	2.61	0.660759	-0.597803	0.0328277	Npas1	neuronal PAS domain protein 1 [Source:MGI Symbol;Acc:MGI:109205]
ENSMUSG00000018669	17.09	11.27	0.65945	-0.600665	0.00653507	Cdk5rap3	CDK5 regulatory subunit associated protein 3 [Source:MGI Symbol;Acc:MGI:1933126]
ENSMUSG00000031772	5.755	3.79	0.658558	-0.602618	0.000486679	Cntnap4	contactin associated protein-like 4 [Source:MGI Symbol;Acc:MGI:2183572]
ENSMUSG00000051359	214.79	141.32	0.657945	-0.603961	1.6038e-08	Ncald	neurocalcin delta [Source:MGI Symbol;Acc:MGI:1196326]
ENSMUSG00000022180	25.925	17.025	0.656702	-0.606689	1.87776e-07	Slc7a8	solute carrier family 7 (cationic amino acid transporter, y+ system), member 8 [Source:MGI Symbol;Acc:MGI:1355323]
ENSMUSG00000026730	8.045	5.275	0.655687	-0.608921	0.00424211	Pter	phosphotriesterase related [Source:MGI Symbol;Acc:MGI:107372]
ENSMUSG00000007207	115.83	75.895	0.655227	-0.609932	1.0621e-09	Stx1a	syntaxin 1A (brain) [Source:MGI Symbol;Acc:MGI:109355]
ENSMUSG00000021947	9.7	6.35	0.654639	-0.611228	0.00666554	Cryl1	crystallin, lambda 1 [Source:MGI Symbol;Acc:MGI:1915881]
ENSMUSG00000051323	3.21	2.1	0.654206	-0.612184	0.00407252	Pcdh19	protocadherin 19 [Source:MGI Symbol;Acc:MGI:2685563]
ENSMUSG00000030782	7.92	5.18	0.65404	-0.612548	0.00958679	Tgfb1i1	transforming growth factor beta 1 induced transcript 1 [Source:MGI Symbol;Acc:MGI:102784]
ENSMUSG00000031398	2.81	1.835	0.653025	-0.61479	0.00197061	Plxna3	plexin A3 [Source:MGI Symbol;Acc:MGI:107683]
ENSMUSG00000040740	5.085	3.315	0.651917	-0.617239	0.0118096	Slc25a34	solute carrier family 25, member 34 [Source:MGI Symbol;Acc:MGI:2686215]
ENSMUSG00000013846	6.865	4.475	0.651857	-0.617372	1.90094e-05	St3gal1	ST3 beta-galactoside alpha-2,3-sialyltransferase 1 [Source:MGI Symbol;Acc:MGI:98304]
ENSMUSG00000018599	6.025	3.915	0.649793	-0.621949	0.00373433	Mief2	mitochondrial elongation factor 2 [Source:MGI Symbol;Acc:MGI:2144199]
ENSMUSG00000058672	302.12	196.005	0.648765	-0.624231	8.78367e-11	Tubb2a	tubulin, beta 2A class IIA [Source:MGI Symbol;Acc:MGI:107861]
ENSMUSG00000035105	3.57	2.315	0.648459	-0.624912	0.0191462	Egln3	egl-9 family hypoxia-inducible factor 3 [Source:MGI Symbol;Acc:MGI:1932288]
ENSMUSG00000047945	37.81	24.51	0.648241	-0.625397	0.000258986	Marcksl1	MARCKS-like 1 [Source:MGI Symbol;Acc:MGI:97143]
ENSMUSG00000038156	14.115	9.14	0.647538	-0.626963	6.01376e-07	Spon1	spondin 1, (f-spondin) extracellular matrix protein [Source:MGI Symbol;Acc:MGI:2385287]
ENSMUSG00000052133	8.565	5.545	0.647402	-0.627266	2.57243e-05	Sema5b	sema domain, seven thrombospondin repeats (type 1 and type 1-like), transmembrane domain (TM) and short cytoplasmic domain, (semaphorin) 5B [Source:MGI Symbol;Acc:MGI:107555]
ENSMUSG00000079444	3.105	2.01	0.647343	-0.627398	0.0419427	Gm21981	predicted gene 21981 [Source:MGI Symbol;Acc:MGI:5439450]
ENSMUSG00000117406	2.315	1.495	0.645788	-0.630867	0.0122649	Ntn3	netrin 3 [Source:MGI Symbol;Acc:MGI:1341188]
ENSMUSG00000000126	3.19	2.055	0.644201	-0.634418	0.0173525	Wnt9a	wingless-type MMTV integration site family, member 9A [Source:MGI Symbol;Acc:MGI:2446084]
ENSMUSG00000032109	4.47	2.875	0.643177	-0.636713	0.0219909	Nlrx1	NLR family member X1 [Source:MGI Symbol;Acc:MGI:2429611]
ENSMUSG00000029420	32.69	21.02	0.64301	-0.637087	0.000113125	Rimbp2	RIMS binding protein 2 [Source:MGI Symbol;Acc:MGI:2443235]
ENSMUSG00000063919	5.64	3.625	0.64273	-0.637714	0.010017	Srrm4	serine/arginine repetitive matrix 4 [Source:MGI Symbol;Acc:MGI:1916205]
ENSMUSG00000046287	3.615	2.32	0.64177	-0.639871	0.0239025	Pnma3	paraneoplastic antigen MA3 [Source:MGI Symbol;Acc:MGI:2180565]
ENSMUSG00000019997	23.2	14.855	0.640302	-0.643176	1.10891e-05	Ccn2	cellular communication network factor 2 [Source:MGI Symbol;Acc:MGI:95537]
ENSMUSG00000050896	14.79	9.465	0.639959	-0.643948	0.00106249	Rtn4rl2	reticulon 4 receptor-like 2 [Source:MGI Symbol;Acc:MGI:2669796]
ENSMUSG00000026437	15.02	9.585	0.638149	-0.648034	7.7456e-05	Cdk18	cyclin-dependent kinase 18 [Source:MGI Symbol;Acc:MGI:97518]
ENSMUSG00000043557	6.255	3.99	0.63789	-0.648621	8.35481e-05	Mdga1	MAM domain containing glycosylphosphatidylinositol anchor 1 [Source:MGI Symbol;Acc:MGI:1922012]
ENSMUSG00000039706	18.965	12.07	0.636436	-0.651914	2.25179e-06	Ldb2	LIM domain binding 2 [Source:MGI Symbol;Acc:MGI:894670]
ENSMUSG00000043301	5.11	3.25	0.636008	-0.652884	0.0146211	Kcnj6	potassium inwardly-rectifying channel, subfamily J, member 6 [Source:MGI Symbol;Acc:MGI:104781]
ENSMUSG00000035547	17.705	11.26	0.635979	-0.65295	1.37416e-07	Capn5	calpain 5 [Source:MGI Symbol;Acc:MGI:1100859]
ENSMUSG00000052384	3.82	2.425	0.634817	-0.655588	0.0424965	Nrros	negative regulator of reactive oxygen species [Source:MGI Symbol;Acc:MGI:2445095]
ENSMUSG00000051243	25.845	16.33	0.631844	-0.66236	1.60854e-07	Islr2	immunoglobulin superfamily containing leucine-rich repeat 2 [Source:MGI Symbol;Acc:MGI:2444277]
ENSMUSG00000031872	4	2.525	0.63125	-0.663717	0.0343681	Bean1	brain expressed, associated with Nedd4, 1 [Source:MGI Symbol;Acc:MGI:1929597]
ENSMUSG00000061132	3.915	2.47	0.630907	-0.664501	0.0146972	Blnk	B cell linker [Source:MGI Symbol;Acc:MGI:96878]
ENSMUSG00000053963	67.295	42.455	0.630879	-0.664565	0.00949536	Stum	mechanosensory transduction mediator [Source:MGI Symbol;Acc:MGI:2138735]
ENSMUSG00000026347	9.06	5.705	0.629691	-0.667284	0.000151249	Tmem163	transmembrane protein 163 [Source:MGI Symbol;Acc:MGI:1919410]
ENSMUSG00000053693	18.44	11.6	0.629067	-0.668714	2.65567e-08	Mast1	microtubule associated serine/threonine kinase 1 [Source:MGI Symbol;Acc:MGI:1861901]
ENSMUSG00000040490	8.205	5.16	0.628885	-0.669132	0.000103756	Lrfn2	leucine rich repeat and fibronectin type III domain containing 2 [Source:MGI Symbol;Acc:MGI:1917780]
ENSMUSG00000020704	24.28	15.24	0.627677	-0.671906	3.60794e-06	Asic2	acid-sensing (proton-gated) ion channel 2 [Source:MGI Symbol;Acc:MGI:1100867]
ENSMUSG00000063564	2.15	1.345	0.625581	-0.67673	0.030766	Col23a1	collagen, type XXIII, alpha 1 [Source:MGI Symbol;Acc:MGI:2653243]
ENSMUSG00000020423	8.715	5.45	0.625359	-0.677244	0.000272699	Btg2	BTG anti-proliferation factor 2 [Source:MGI Symbol;Acc:MGI:108384]
ENSMUSG00000006342	4.175	2.61	0.62515	-0.677726	0.00378672	Susd2	sushi domain containing 2 [Source:MGI Symbol;Acc:MGI:1918983]
ENSMUSG00000022696	7.735	4.835	0.625081	-0.677885	6.55117e-06	Sidt1	SID1 transmembrane family, member 1 [Source:MGI Symbol;Acc:MGI:2443155]
ENSMUSG00000020251	4.825	3.015	0.62487	-0.678371	0.00512693	Glt8d2	glycosyltransferase 8 domain containing 2 [Source:MGI Symbol;Acc:MGI:1922032]
ENSMUSG00000058153	32.43	20.24	0.624113	-0.68012	5.64461e-10	Sez6l	seizure related 6 homolog like [Source:MGI Symbol;Acc:MGI:1935121]
ENSMUSG00000025475	15.245	9.49	0.622499	-0.683856	5.22893e-08	Adgra1	adhesion G protein-coupled receptor A1 [Source:MGI Symbol;Acc:MGI:1277167]
ENSMUSG00000041592	2.875	1.785	0.62087	-0.687638	3.60222e-05	Sdk2	sidekick cell adhesion molecule 2 [Source:MGI Symbol;Acc:MGI:2443847]
ENSMUSG00000027313	5.04	3.115	0.618056	-0.694192	0.0164811	Chac1	ChaC, cation transport regulator 1 [Source:MGI Symbol;Acc:MGI:1916315]
ENSMUSG00000045733	46.085	28.475	0.61788	-0.694601	7.66486e-08	Sprn	shadow of prion protein [Source:MGI Symbol;Acc:MGI:3582583]
ENSMUSG00000036067	7.99	4.935	0.617647	-0.695145	0.00245159	Slc2a6	solute carrier family 2 (facilitated glucose transporter), member 6 [Source:MGI Symbol;Acc:MGI:2443286]
ENSMUSG00000036908	11.31	6.965	0.615827	-0.699404	0.0351435	Unc93b1	unc-93 homolog B1, TLR signaling regulator [Source:MGI Symbol;Acc:MGI:1859307]
ENSMUSG00000039179	8.84	5.44	0.615385	-0.70044	0.00549113	Tekt5	tektin 5 [Source:MGI Symbol;Acc:MGI:1917676]
ENSMUSG00000034949	17.8	10.95	0.615169	-0.700946	0.000107716	Zfr2	zinc finger RNA binding protein 2 [Source:MGI Symbol;Acc:MGI:2143792]
ENSMUSG00000069227	37.515	23.065	0.614821	-0.701762	5.04887e-09	Gprin1	G protein-regulated inducer of neurite outgrowth 1 [Source:MGI Symbol;Acc:MGI:1349455]
ENSMUSG00000035033	33.345	20.495	0.614635	-0.702198	4.25849e-12	Tbr1	T-box brain transcription factor 1 [Source:MGI Symbol;Acc:MGI:107404]
ENSMUSG00000005447	9.34	5.72	0.61242	-0.707407	0.0142921	Pafah1b3	platelet-activating factor acetylhydrolase, isoform 1b, subunit 3 [Source:MGI Symbol;Acc:MGI:108414]
ENSMUSG00000103255	1.465	0.895	0.610922	-0.710941	0.0201996	Pcdhac1	protocadherin alpha subfamily C, 1 [Source:MGI Symbol;Acc:MGI:1891442]
ENSMUSG00000024664	9.325	5.695	0.610724	-0.711408	2.09358e-05	Fads3	fatty acid desaturase 3 [Source:MGI Symbol;Acc:MGI:1928740]
ENSMUSG00000009394	200.46	122.055	0.608875	-0.715783	2.00168e-10	Syn2	synapsin II [Source:MGI Symbol;Acc:MGI:103020]
ENSMUSG00000028654	4.285	2.605	0.607935	-0.718012	0.0115774	Mycl	v-myc avian myelocytomatosis viral oncogene lung carcinoma derived [Source:MGI Symbol;Acc:MGI:96799]
ENSMUSG00000022756	36.46	22.11	0.606418	-0.721616	8.01433e-06	Slc7a4	solute carrier family 7 (cationic amino acid transporter, y+ system), member 4 [Source:MGI Symbol;Acc:MGI:2146512]
ENSMUSG00000006958	3.015	1.82	0.603648	-0.72822	0.00693979	Chrd	chordin [Source:MGI Symbol;Acc:MGI:1313268]
ENSMUSG00000022324	5.535	3.34	0.603433	-0.728735	0.00188638	Matn2	matrilin 2 [Source:MGI Symbol;Acc:MGI:109613]
ENSMUSG00000078816	134.44	80.875	0.601569	-0.733197	1.46764e-10	Prkcg	protein kinase C, gamma [Source:MGI Symbol;Acc:MGI:97597]
ENSMUSG00000019082	141.62	85.015	0.600304	-0.736236	9.1253e-12	Slc25a22	solute carrier family 25 (mitochondrial carrier, glutamate), member 22 [Source:MGI Symbol;Acc:MGI:1915517]
ENSMUSG00000021743	7.645	4.58	0.599084	-0.739169	0.000594779	Fezf2	Fez family zinc finger 2 [Source:MGI Symbol;Acc:MGI:1859823]
ENSMUSG00000047181	17.155	10.22	0.595745	-0.747234	3.35156e-07	Samd14	sterile alpha motif domain containing 14 [Source:MGI Symbol;Acc:MGI:2384945]
ENSMUSG00000008206	5.21	3.1	0.59501	-0.749015	0.0294262	Cers4	ceramide synthase 4 [Source:MGI Symbol;Acc:MGI:1914510]
ENSMUSG00000091228	8.225	4.885	0.593921	-0.751657	0.0376568	Gm20390	predicted gene 20390 [Source:MGI Symbol;Acc:MGI:5141855]
ENSMUSG00000067786	144.195	85.585	0.593537	-0.752591	2.16115e-09	Nnat	neuronatin [Source:MGI Symbol;Acc:MGI:104716]
ENSMUSG00000043614	9.645	5.72	0.593053	-0.753766	0.00227963	Vps37d	vacuolar protein sorting 37D [Source:MGI Symbol;Acc:MGI:2159402]
ENSMUSG00000037664	4.91	2.91	0.592668	-0.754704	0.0312349	Cdkn1c	cyclin-dependent kinase inhibitor 1C (P57) [Source:MGI Symbol;Acc:MGI:104564]
ENSMUSG00000027890	8.825	5.205	0.589802	-0.761698	0.000772168	Gstm4	glutathione S-transferase, mu 4 [Source:MGI Symbol;Acc:MGI:95862]
ENSMUSG00000031297	3.75	2.2	0.586667	-0.769387	0.00635406	Slc7a3	solute carrier family 7 (cationic amino acid transporter, y+ system), member 3 [Source:MGI Symbol;Acc:MGI:1100521]
ENSMUSG00000053930	3.725	2.185	0.586577	-0.769607	8.75135e-05	Shisa6	shisa family member 6 [Source:MGI Symbol;Acc:MGI:2685725]
ENSMUSG00000031210	1.545	0.905	0.585761	-0.771617	0.0489791	Gpr165	G protein-coupled receptor 165 [Source:MGI Symbol;Acc:MGI:1923456]
ENSMUSG00000021303	19.605	11.42	0.582504	-0.779659	3.02105e-07	Gng4	guanine nucleotide binding protein (G protein), gamma 4 [Source:MGI Symbol;Acc:MGI:102703]
ENSMUSG00000056306	5.825	3.39	0.581974	-0.780973	0.0050953	Sertm1	serine rich and transmembrane domain containing 1 [Source:MGI Symbol;Acc:MGI:3607715]
ENSMUSG00000022577	119.075	69.24	0.581482	-0.782193	6.25872e-11	Ly6h	lymphocyte antigen 6 complex, locus H [Source:MGI Symbol;Acc:MGI:1346030]
ENSMUSG00000023367	10.58	6.15	0.581285	-0.782681	0.0124812	Tmem176a	transmembrane protein 176A [Source:MGI Symbol;Acc:MGI:1913308]
ENSMUSG00000021721	2.88	1.665	0.578125	-0.790547	0.00196346	Htr1a	5-hydroxytryptamine (serotonin) receptor 1A [Source:MGI Symbol;Acc:MGI:96273]
ENSMUSG00000039058	57.5	33.195	0.577304	-0.792596	0.00899934	Ak5	adenylate kinase 5 [Source:MGI Symbol;Acc:MGI:2677491]
ENSMUSG00000075334	33.745	19.47	0.576974	-0.793421	0.0467008	Rprm	reprimo, TP53 dependent G2 arrest mediator candidate [Source:MGI Symbol;Acc:MGI:1915124]
ENSMUSG00000028527	19.91	11.46	0.57559	-0.796886	0.00518214	Ak4	adenylate kinase 4 [Source:MGI Symbol;Acc:MGI:87979]
ENSMUSG00000040258	5.335	3.07	0.575445	-0.79725	0.00764919	Nxph4	neurexophilin 4 [Source:MGI Symbol;Acc:MGI:1336197]
ENSMUSG00000004446	3.575	2.05	0.573427	-0.802319	0.00644287	Bid	BH3 interacting domain death agonist [Source:MGI Symbol;Acc:MGI:108093]
ENSMUSG00000035513	23.12	13.175	0.569853	-0.811338	1.9889e-06	Ntng2	netrin G2 [Source:MGI Symbol;Acc:MGI:2159341]
ENSMUSG00000040856	3.395	1.93	0.568483	-0.814811	0.0132459	Dlk1	delta like non-canonical Notch ligand 1 [Source:MGI Symbol;Acc:MGI:94900]
ENSMUSG00000040972	36.27	20.57	0.567135	-0.818235	2.9317e-09	Igsf21	immunoglobulin superfamily, member 21 [Source:MGI Symbol;Acc:MGI:2681842]
ENSMUSG00000038112	2.105	1.19	0.565321	-0.822859	0.0288183	AW551984	expressed sequence AW551984 [Source:MGI Symbol;Acc:MGI:2143322]
ENSMUSG00000025020	11.395	6.41	0.562527	-0.830005	1.97942e-08	Slit1	slit guidance ligand 1 [Source:MGI Symbol;Acc:MGI:1315203]
ENSMUSG00000031654	5.225	2.935	0.561722	-0.832071	0.000696699	Cbln1	cerebellin 1 precursor protein [Source:MGI Symbol;Acc:MGI:88281]
ENSMUSG00000050138	3.12	1.75	0.560897	-0.834191	0.0145647	Kcnk12	potassium channel, subfamily K, member 12 [Source:MGI Symbol;Acc:MGI:2684043]
ENSMUSG00000006930	53.41	29.955	0.56085	-0.834313	0.00657263	Hap1	huntingtin-associated protein 1 [Source:MGI Symbol;Acc:MGI:1261831]
ENSMUSG00000062372	4.69	2.625	0.559701	-0.83727	9.92785e-05	Otof	otoferlin [Source:MGI Symbol;Acc:MGI:1891247]
ENSMUSG00000022372	4.45	2.485	0.558427	-0.840559	0.00110741	Sla	src-like adaptor [Source:MGI Symbol;Acc:MGI:104295]
ENSMUSG00000050822	4.095	2.28	0.556777	-0.84483	0.0106899	Slc29a4	solute carrier family 29 (nucleoside transporters), member 4 [Source:MGI Symbol;Acc:MGI:2385330]
ENSMUSG00000026676	6.33	3.52	0.556082	-0.84663	0.000513869	Ccdc3	coiled-coil domain containing 3 [Source:MGI Symbol;Acc:MGI:1921436]
ENSMUSG00000070570	479.915	266.73	0.555786	-0.847399	0.00050055	Slc17a7	solute carrier family 17 (sodium-dependent inorganic phosphate cotransporter), member 7 [Source:MGI Symbol;Acc:MGI:1920211]
ENSMUSG00000022773	14.205	7.89	0.555438	-0.848302	0.000664852	Ypel1	yippee like 1 [Source:MGI Symbol;Acc:MGI:1913303]
ENSMUSG00000032269	3.135	1.735	0.553429	-0.85353	0.0227844	Htr3a	5-hydroxytryptamine (serotonin) receptor 3A [Source:MGI Symbol;Acc:MGI:96282]
ENSMUSG00000048965	3.26	1.785	0.547546	-0.868948	0.000861035	Mrgpre	MAS-related GPR, member E [Source:MGI Symbol;Acc:MGI:2441884]
ENSMUSG00000067071	7.645	4.16	0.544147	-0.877933	0.00185281	Hes6	hairy and enhancer of split 6 [Source:MGI Symbol;Acc:MGI:1859852]
ENSMUSG00000047507	5.55	3.02	0.544144	-0.877939	1.20589e-06	Baiap3	BAI1-associated protein 3 [Source:MGI Symbol;Acc:MGI:2685783]
ENSMUSG00000034768	1.28	0.695	0.542969	-0.881059	0.0478542	Asb16	ankyrin repeat and SOCS box-containing 16 [Source:MGI Symbol;Acc:MGI:2654437]
ENSMUSG00000064125	8.37	4.535	0.541816	-0.884125	2.44983e-05	Prr36	proline rich 36 [Source:MGI Symbol;Acc:MGI:3605626]
ENSMUSG00000018012	16.355	8.815	0.538979	-0.891699	0.000195734	Rac3	Rac family small GTPase 3 [Source:MGI Symbol;Acc:MGI:2180784]
ENSMUSG00000049630	10.285	5.475	0.532329	-0.909611	6.16019e-05	C1ql3	C1q-like 3 [Source:MGI Symbol;Acc:MGI:2387350]
ENSMUSG00000027568	2.815	1.495	0.531083	-0.912989	0.000655877	Ntsr1	neurotensin receptor 1 [Source:MGI Symbol;Acc:MGI:97386]
ENSMUSG00000026514	25.665	13.615	0.530489	-0.914605	7.71018e-10	Cnih3	cornichon family AMPA receptor auxiliary protein 3 [Source:MGI Symbol;Acc:MGI:1920228]
ENSMUSG00000066357	45.295	24.025	0.530412	-0.914815	1.45128e-12	Wdr6	WD repeat domain 6 [Source:MGI Symbol;Acc:MGI:1930140]
ENSMUSG00000049112	2.05	1.085	0.529268	-0.917929	0.00853737	Oxtr	oxytocin receptor [Source:MGI Symbol;Acc:MGI:109147]
ENSMUSG00000039683	1.58	0.835	0.528481	-0.920076	0.000109168	Sdk1	sidekick cell adhesion molecule 1 [Source:MGI Symbol;Acc:MGI:2444413]
ENSMUSG00000024713	1.515	0.8	0.528053	-0.921246	0.00205686	Pcsk5	proprotein convertase subtilisin/kexin type 5 [Source:MGI Symbol;Acc:MGI:97515]
ENSMUSG00000022421	203.65	107.415	0.527449	-0.922896	0.0107623	Nptxr	neuronal pentraxin receptor [Source:MGI Symbol;Acc:MGI:1920590]
ENSMUSG00000067724	1.035	0.545	0.52657	-0.925303	0.0376469	Gbx1	gastrulation brain homeobox 1 [Source:MGI Symbol;Acc:MGI:95667]
ENSMUSG00000046719	17.28	9.075	0.525174	-0.929134	1.68923e-09	Nxph3	neurexophilin 3 [Source:MGI Symbol;Acc:MGI:1336188]
ENSMUSG00000028909	10.355	5.435	0.524867	-0.929976	6.77132e-09	Ptpru	protein tyrosine phosphatase, receptor type, U [Source:MGI Symbol;Acc:MGI:1321151]
ENSMUSG00000066705	75.81	39.71	0.52381	-0.932886	0.000728576	Fxyd6	FXYD domain-containing ion transport regulator 6 [Source:MGI Symbol;Acc:MGI:1890226]
ENSMUSG00000020892	1.495	0.78	0.521739	-0.938599	0.0363019	Aloxe3	arachidonate lipoxygenase 3 [Source:MGI Symbol;Acc:MGI:1345140]
ENSMUSG00000029151	36.77	19.17	0.521349	-0.939679	0.0335569	Slc30a3	solute carrier family 30 (zinc transporter), member 3 [Source:MGI Symbol;Acc:MGI:1345280]
ENSMUSG00000045912	4.45	2.32	0.521348	-0.939681	0.00216339	C2cd4c	C2 calcium-dependent domain containing 4C [Source:MGI Symbol;Acc:MGI:2685084]
ENSMUSG00000033717	6.36	3.315	0.521226	-0.940018	2.65327e-05	Adra2a	adrenergic receptor, alpha 2a [Source:MGI Symbol;Acc:MGI:87934]
ENSMUSG00000022212	61.52	31.91	0.518693	-0.947047	0.0226045	Cpne6	copine VI [Source:MGI Symbol;Acc:MGI:1334445]
ENSMUSG00000033585	65.4	33.885	0.518119	-0.948644	0.0441965	Ndn	necdin, MAGE family member [Source:MGI Symbol;Acc:MGI:97290]
ENSMUSG00000052026	16.245	8.41	0.517698	-0.949818	5.37677e-08	Slc6a7	solute carrier family 6 (neurotransmitter transporter, L-proline), member 7 [Source:MGI Symbol;Acc:MGI:2147363]
ENSMUSG00000026344	61.915	31.765	0.513042	-0.962851	1.31238e-15	Lypd1	Ly6/Plaur domain containing 1 [Source:MGI Symbol;Acc:MGI:1919835]
ENSMUSG00000032511	1.035	0.525	0.507246	-0.979241	0.00237122	Scn5a	sodium channel, voltage-gated, type V, alpha [Source:MGI Symbol;Acc:MGI:98251]
ENSMUSG00000041272	4.1	2.07	0.504878	-0.985993	4.11382e-05	Tox	thymocyte selection-associated high mobility group box [Source:MGI Symbol;Acc:MGI:2181659]
ENSMUSG00000029602	29.635	14.93	0.503796	-0.989088	1.26732e-11	Rasal1	RAS protein activator like 1 (GAP1 like) [Source:MGI Symbol;Acc:MGI:1330842]
ENSMUSG00000036422	9.28	4.66	0.502155	-0.993795	6.87243e-08	Pcdh8	protocadherin 8 [Source:MGI Symbol;Acc:MGI:1306800]
ENSMUSG00000018819	5.925	2.975	0.50211	-0.993925	0.00427804	Lsp1	lymphocyte specific 1 [Source:MGI Symbol;Acc:MGI:96832]
ENSMUSG00000029335	2.305	1.155	0.501085	-0.996874	4.03571e-05	Bmp3	bone morphogenetic protein 3 [Source:MGI Symbol;Acc:MGI:88179]
ENSMUSG00000018339	6.94	3.445	0.496398	-1.01043	0.000358492	Gpx3	glutathione peroxidase 3 [Source:MGI Symbol;Acc:MGI:105102]
ENSMUSG00000039395	1.96	0.97	0.494898	-1.0148	0.0144157	Mreg	melanoregulin [Source:MGI Symbol;Acc:MGI:2151839]
ENSMUSG00000026463	42.755	20.7	0.484154	-1.04646	0.00928674	Atp2b4	ATPase, Ca++ transporting, plasma membrane 4 [Source:MGI Symbol;Acc:MGI:88111]
ENSMUSG00000118219	0.92	0.445	0.483696	-1.04783	0.0226788	Gm29695	predicted gene, 29695 [Source:MGI Symbol;Acc:MGI:5588854]
ENSMUSG00000020656	2.465	1.18	0.478702	-1.0628	0.00592209	Grhl1	grainyhead like transcription factor 1 [Source:MGI Symbol;Acc:MGI:2182540]
ENSMUSG00000021773	7.75	3.65	0.470968	-1.0863	0.0112077	Comtd1	catechol-O-methyltransferase domain containing 1 [Source:MGI Symbol;Acc:MGI:1916406]
ENSMUSG00000016763	10.095	4.695	0.465082	-1.10444	0.00586868	Scube1	signal peptide, CUB domain, EGF-like 1 [Source:MGI Symbol;Acc:MGI:1890616]
ENSMUSG00000025400	6.82	3.15	0.461877	-1.11442	0.0125497	Tac2	tachykinin 2 [Source:MGI Symbol;Acc:MGI:98476]
ENSMUSG00000071379	49.785	22.9	0.459978	-1.12036	4.87428e-13	Hpcal1	hippocalcin-like 1 [Source:MGI Symbol;Acc:MGI:1855689]
ENSMUSG00000042581	0.93	0.425	0.456989	-1.12977	0.00265929	Thsd7b	thrombospondin, type I, domain containing 7B [Source:MGI Symbol;Acc:MGI:2443925]
ENSMUSG00000034796	10.86	4.935	0.45442	-1.1379	0.0211101	Cpne7	copine VII [Source:MGI Symbol;Acc:MGI:2142747]
ENSMUSG00000027978	8.155	3.67	0.450031	-1.1519	1.47772e-05	Prss12	protease, serine 12 neurotrypsin (motopsin) [Source:MGI Symbol;Acc:MGI:1100881]
ENSMUSG00000028813	1.145	0.5	0.436681	-1.19535	0.0303316	CK137956	cDNA sequence CK137956 [Source:MGI Symbol;Acc:MGI:3616080]
ENSMUSG00000024517	4.6	1.975	0.429348	-1.21978	0.0118686	Grp	gastrin releasing peptide [Source:MGI Symbol;Acc:MGI:95833]
ENSMUSG00000052392	0.605	0.245	0.404959	-1.30415	0.010841	Acot4	acyl-CoA thioesterase 4 [Source:MGI Symbol;Acc:MGI:2159621]
ENSMUSG00000051920	3.91	1.55	0.396419	-1.3349	2.40431e-07	Rspo2	R-spondin 2 [Source:MGI Symbol;Acc:MGI:1922667]
ENSMUSG00000044770	0.925	0.355	0.383784	-1.38163	0.0278194	Scml4	Scm polycomb group protein like 4 [Source:MGI Symbol;Acc:MGI:2446140]
ENSMUSG00000052301	16.145	6.18	0.382781	-1.38541	4.98543e-13	Doc2a	double C2, alpha [Source:MGI Symbol;Acc:MGI:109446]
ENSMUSG00000022768	1.355	0.495	0.365314	-1.45279	0.0387623	Ccdc116	coiled-coil domain containing 116 [Source:MGI Symbol;Acc:MGI:1924122]
ENSMUSG00000023484	1.37	0.5	0.364964	-1.45418	0.0412756	Prph	peripherin [Source:MGI Symbol;Acc:MGI:97774]
ENSMUSG00000021032	3.495	1.22	0.34907	-1.51841	0.000131297	Ngb	neuroglobin [Source:MGI Symbol;Acc:MGI:2151886]
ENSMUSG00000059900	1.5	0.515	0.343333	-1.54232	0.0253648	Tmem40	transmembrane protein 40 [Source:MGI Symbol;Acc:MGI:2137870]
ENSMUSG00000090015	9.355	3.04	0.32496	-1.62167	0.00292159	Gm15446	predicted gene 15446 [Source:MGI Symbol;Acc:MGI:3709333]
ENSMUSG00000034533	0.295	0.095	0.322034	-1.63472	0.031011	Scn10a	sodium channel, voltage-gated, type X, alpha [Source:MGI Symbol;Acc:MGI:108029]
ENSMUSG00000079017	2.865	0.885	0.308901	-1.69479	0.0397067	Ifi27l2a	interferon, alpha-inducible protein 27 like 2A [Source:MGI Symbol;Acc:MGI:1924183]
ENSMUSG00000089951	1.295	0.39	0.301158	-1.73141	0.00128181	Zfp968-ps	zinc finger protein 968, pseudogene [Source:MGI Symbol;Acc:MGI:3702420]
ENSMUSG00000017718	1.01	0.235	0.232673	-2.10362	0.00503418	Afmid	arylformamidase [Source:MGI Symbol;Acc:MGI:2448704]
ENSMUSG00000043659	1.45	0.325	0.224138	-2.15754	0.000215846	Npsr1	neuropeptide S receptor 1 [Source:MGI Symbol;Acc:MGI:2441738]
ENSMUSG00000078154	0.995	0.22	0.221106	-2.17719	0.0159992	Gm12184	predicted gene 12184 [Source:MGI Symbol;Acc:MGI:3652174]
ENSMUSG00000073530	0.54	0.105	0.194444	-2.36257	0.000237349	Pappa2	pappalysin 2 [Source:MGI Symbol;Acc:MGI:3051647]
ENSMUSG00000050201	0.445	0.085	0.191011	-2.38827	0.0235336	Otop2	otopetrin 2 [Source:MGI Symbol;Acc:MGI:2388365]
ENSMUSG00000063415	4.25	0.79	0.185882	-2.42754	9.83436e-17	Cyp26b1	cytochrome P450, family 26, subfamily b, polypeptide 1 [Source:MGI Symbol;Acc:MGI:2176159]
ENSMUSG00000063661	0.62	0.115	0.185484	-2.43063	0.00627959	Krt73	keratin 73 [Source:MGI Symbol;Acc:MGI:3607712]
ENSMUSG00000075296	0.5	0.09	0.18	-2.47393	0.0177951	Aldh3b2	aldehyde dehydrogenase 3 family, member B2 [Source:MGI Symbol;Acc:MGI:2147613]
ENSMUSG00000028640	0.125	0.001	0.008	-6.96578	0.0237566	Tfap2c	transcription factor AP-2, gamma [Source:MGI Symbol;Acc:MGI:106032]
ENSMUSG00000091563	0.145	0.001	0.00689655	-7.17991	0.0356446	Gm8108	predicted gene 8108 [Source:MGI Symbol;Acc:MGI:3779783]
ENSMUSG00000027485	0.16	0.001	0.00625	-7.32193	0.0497517	Bpifb1	BPI fold containing family B, member 1 [Source:MGI Symbol;Acc:MGI:2137431]
ENSMUSG00000079396	0.235	0.001	0.00425532	-7.87652	0.00649616	Gm3411	predicted gene 3411 [Source:MGI Symbol;Acc:MGI:3781589]
ENSMUSG00000020713	0.785	0.001	0.00127389	-9.61655	0.00193504	Gh	growth hormone [Source:MGI Symbol;Acc:MGI:95707]

## Sheet: Table S5
Table S5 Significantly enriched GO terms of upregulated DEGs between HF+DI group mice and HF+Veh group mice about biologic process
Filter condition: P value < 0.05, a minimum count of 3, and an enrichment factor > 1.5
GO	Category	Description	Log(P Value)	Enrichment	Z-score	Total Gene In Library	Gene In GO	Gene In Hit List	Gene In GO And Hit List	Gene Ratio (%)	STDV % In GO	Gene ID	Hits
GO:0006974	GO Biological Processes	cellular response to DNA damage stimulus	-8.17684	2.33889	6.65811	20504	771	614	54	8.79479	1.14298	11789|11920|12043|12753|13006|13990|14211|14265|14359|18004|18148|18933|19090|19360|19714|21353|22589|26430|51869|56312|57257|67241|67667|70099|71175|71375|71521|72567|72612|74112|74355|75801|93759|100710|103554|105377|110052|114715|216965|217716|225160|226026|226151|227867|231380|232314|233789|235626|237211|268281|268564|269254|269582|665775	Apc|Atm|Bcl2|Clock|Smc3|Smarcad1|Smc2|Fmr1|Fxr1|Nek1|Npm1|Prrx1|Prkdc|Rad50|Rev3l|Tank|Atrx|Parg|Rif1|Nupr1|Vav3|Smc6|Alkbh8|Smc4|Nipbl|Foxn3|Pds5a|Bclaf1|Hpf1|Usp16|Smchd1|4930447C04Rik|Sirt1|Pds5b|Psme4|Slf1|Dek|Spred1|Taok1|Mlh3|Thoc1|Smc5|Slf2|Epc2|Uba6|Ppp4r2|Smg1|Setd2|Fancb|Shprh|Zbtb1|Setx|Clspn|Bod1l
GO:0016071	GO Biological Processes	mRNA metabolic process	-7.52257	2.37469	6.38092	20504	675	614	48	7.81759	1.08337	11920|14105|14265|14359|15473|18148|18949|19134|19317|19877|19878|20639|20823|24018|52575|53861|56194|66660|66877|66921|66935|67039|67049|67367|67684|68134|70640|74213|76850|105559|170791|214150|214498|218543|225160|231464|232314|233789|237073|237859|244672|268564|269254|319817|326622|328110|331401|380601	Atm|Srsf10|Fmr1|Fxr1|Rida|Npm1|Pnn|Prpf4b|Qk|Rock1|Rock2|Snrpb2|Ssb|Rngtt|Trmt10c|Zranb2|Prpf40a|Sltm|Crnkl1|Prpf38b|Cir1|Rbm25|Pus3|Paxbp1|Luc7l3|Upf3b|Dcp2|Rbm26|Ago4|Mbnl2|Rbm39|Ago3|Cdc73|Srek1|Thoc1|Cnot6l|Ppp4r2|Smg1|Rbm41|Nsrp1|Cwf19l2|Zbtb1|Setx|Rc3h2|Upf2|Prpf39|Thoc2|Fastkd5
GO:0007064	GO Biological Processes	mitotic sister chromatid cohesion	-7.27704	11.1314	9.25535	20504	27	614	9	1.4658	0.485005	13006|22589|71175|71521|72117|100710|105377|226026|226151	Smc3|Atrx|Nipbl|Pds5a|Naa50|Pds5b|Slf1|Smc5|Slf2
GO:0006281	GO Biological Processes	DNA repair	-6.87534	2.55842	6.17305	20504	496	614	38	6.18893	0.972412	11920|13006|13990|14211|18148|18933|19090|19360|19714|22589|26430|51869|67241|70099|71175|71521|72612|74355|75801|93759|100710|103554|105377|110052|216965|217716|226026|226151|227867|232314|233789|235626|237211|268281|268564|269254|269582|665775	Atm|Smc3|Smarcad1|Smc2|Npm1|Prrx1|Prkdc|Rad50|Rev3l|Atrx|Parg|Rif1|Smc6|Smc4|Nipbl|Pds5a|Hpf1|Smchd1|4930447C04Rik|Sirt1|Pds5b|Psme4|Slf1|Dek|Taok1|Mlh3|Smc5|Slf2|Epc2|Ppp4r2|Smg1|Setd2|Fancb|Shprh|Zbtb1|Setx|Clspn|Bod1l
GO:0008380	GO Biological Processes	RNA splicing	-6.31513	2.67823	5.94786	20504	399	614	32	5.21173	0.896982	12747|12750|14105|14265|14359|18139|18148|18949|19134|19317|20639|53861|56194|66877|66921|66935|67039|67367|67684|72397|77604|105559|170791|218543|225160|232314|237073|237859|244672|269254|328110|331401	Clk1|Clk4|Srsf10|Fmr1|Fxr1|Zfp638|Npm1|Pnn|Prpf4b|Qk|Snrpb2|Zranb2|Prpf40a|Crnkl1|Prpf38b|Cir1|Rbm25|Paxbp1|Luc7l3|Rbm12b1|Rbm12b2|Mbnl2|Rbm39|Srek1|Thoc1|Ppp4r2|Rbm41|Nsrp1|Cwf19l2|Setx|Prpf39|Thoc2
GO:0007062	GO Biological Processes	sister chromatid cohesion	-6.24109	6.67883	7.40934	20504	55	614	11	1.79153	0.535306	13006|22589|71175|71521|72117|77805|100710|105377|218914|226026|226151	Smc3|Atrx|Nipbl|Pds5a|Naa50|Esco1|Pds5b|Slf1|Wapl|Smc5|Slf2
GO:0051052	GO Biological Processes	regulation of DNA metabolic process	-6.10112	2.66809	5.82827	20504	388	614	31	5.04886	0.883614	11920|12168|13134|13990|15519|18148|18706|19090|19360|22589|22791|26430|30877|51869|70640|74355|75339|93759|105377|110052|212281|225160|226151|232314|233789|235626|237211|238690|268670|408068|100416706	Atm|Bmpr2|Dach1|Smarcad1|Hsp90aa1|Npm1|Pik3ca|Prkdc|Rad50|Atrx|Dnajc2|Parg|Gnl3|Rif1|Dcp2|Smchd1|Mphosph8|Sirt1|Slf1|Dek|Zfp729a|Thoc1|Slf2|Ppp4r2|Smg1|Setd2|Fancb|Zfp458|Zfp759|Zfp738|Zfp729b
GO:0000819	GO Biological Processes	sister chromatid segregation	-6.00152	3.55257	6.1775	20504	188	614	20	3.25733	0.7164	11789|11799|11920|13006|14211|21974|22589|26554|67064|70099|71175|71521|72117|77805|100710|105377|108989|218914|226026|226151	Apc|Birc5|Atm|Smc3|Smc2|Top2b|Atrx|Cul3|Chmp1b|Smc4|Nipbl|Pds5a|Naa50|Esco1|Pds5b|Slf1|Tpr|Wapl|Smc5|Slf2
GO:0030031	GO Biological Processes	cell projection assembly	-5.92942	2.31327	5.5515	20504	563	614	39	6.35179	0.984269	11789|12389|14265|14359|17427|17973|18000|18004|18536|19877|19893|20822|51938|52184|57257|67425|67694|68743|70415|70839|74081|75050|75974|76816|77048|101565|105504|108686|110350|211484|216274|219103|224014|225631|234915|235072|320299|381644|382090	Apc|Cav1|Fmr1|Fxr1|Mns1|Nck1|Septin2|Nek1|Pcm1|Rock1|Rpgr|Ro60|Ccdc39|Odf2l|Vav3|Eps8l1|Ift74|Anln|Stk26|P2ry12|Cep350|Kif27|Dock11|Sdccag8|Cep83|Ccp110|Exoc5|Ccdc88a|Dync2h1|Tsga10|Cep290|Cenpj|Fgd4|Onecut2|Cep126|Septin7|Iqcb1|Cep135|Cep162
GO:0070893	GO Biological Processes	transposon integration	-5.90968	20.8713	9.87673	20504	8	614	5	0.814332	0.362695	212281|238690|268670|408068|100416706	Zfp729a|Zfp458|Zfp759|Zfp738|Zfp729b
GO:0070894	GO Biological Processes	regulation of transposon integration	-5.90968	20.8713	9.87673	20504	8	614	5	0.814332	0.362695	212281|238690|268670|408068|100416706	Zfp729a|Zfp458|Zfp759|Zfp738|Zfp729b
GO:0070895	GO Biological Processes	negative regulation of transposon integration	-5.90968	20.8713	9.87673	20504	8	614	5	0.814332	0.362695	212281|238690|268670|408068|100416706	Zfp729a|Zfp458|Zfp759|Zfp738|Zfp729b
GO:0007059	GO Biological Processes	chromosome segregation	-5.87551	2.76638	5.75318	20504	338	614	28	4.56026	0.841929	11789|11799|11920|13006|13990|14211|21969|21974|22589|26554|66385|67064|67241|70099|71175|71521|72117|75033|75801|76850|77805|100710|105377|108989|217716|218914|226026|226151	Apc|Birc5|Atm|Smc3|Smarcad1|Smc2|Top1|Top2b|Atrx|Cul3|Ppp1r7|Chmp1b|Smc6|Smc4|Nipbl|Pds5a|Naa50|Mei4|4930447C04Rik|Ago4|Esco1|Pds5b|Slf1|Tpr|Mlh3|Wapl|Smc5|Slf2
GO:0120031	GO Biological Processes	plasma membrane bounded cell projection assembly	-5.80253	2.31565	5.48492	20504	548	614	38	6.18893	0.972412	11789|12389|14265|14359|17427|17973|18000|18004|18536|19877|19893|20822|51938|52184|57257|67425|67694|68743|70415|70839|74081|75050|75974|76816|77048|101565|105504|108686|110350|216274|219103|224014|225631|234915|235072|320299|381644|382090	Apc|Cav1|Fmr1|Fxr1|Mns1|Nck1|Septin2|Nek1|Pcm1|Rock1|Rpgr|Ro60|Ccdc39|Odf2l|Vav3|Eps8l1|Ift74|Anln|Stk26|P2ry12|Cep350|Kif27|Dock11|Sdccag8|Cep83|Ccp110|Exoc5|Ccdc88a|Dync2h1|Cep290|Cenpj|Fgd4|Onecut2|Cep126|Septin7|Iqcb1|Cep135|Cep162
GO:0098813	GO Biological Processes	nuclear chromosome segregation	-5.56654	2.93575	5.65714	20504	273	614	24	3.90879	0.78213	11789|11799|11920|13006|14211|21974|22589|26554|67064|70099|71175|71521|72117|75033|75801|76850|77805|100710|105377|108989|217716|218914|226026|226151	Apc|Birc5|Atm|Smc3|Smc2|Top2b|Atrx|Cul3|Chmp1b|Smc4|Nipbl|Pds5a|Naa50|Mei4|4930447C04Rik|Ago4|Esco1|Pds5b|Slf1|Tpr|Mlh3|Wapl|Smc5|Slf2
GO:0006397	GO Biological Processes	mRNA processing	-5.2281	2.34469	5.1816	20504	470	614	33	5.37459	0.910107	14105|14265|14359|18148|18949|19134|19317|20639|24018|53861|56194|66660|66877|66921|66935|67039|67367|67684|74213|105559|170791|214498|218543|225160|231464|232314|237073|237859|244672|269254|328110|331401|380601	Srsf10|Fmr1|Fxr1|Npm1|Pnn|Prpf4b|Qk|Snrpb2|Rngtt|Zranb2|Prpf40a|Sltm|Crnkl1|Prpf38b|Cir1|Rbm25|Paxbp1|Luc7l3|Rbm26|Mbnl2|Rbm39|Cdc73|Srek1|Thoc1|Cnot6l|Ppp4r2|Rbm41|Nsrp1|Cwf19l2|Setx|Prpf39|Thoc2|Fastkd5
GO:0000070	GO Biological Processes	mitotic sister chromatid segregation	-5.22321	3.57044	5.7168	20504	159	614	17	2.76873	0.662154	11789|11799|11920|13006|14211|22589|26554|67064|70099|71175|71521|72117|100710|105377|108989|226026|226151	Apc|Birc5|Atm|Smc3|Smc2|Atrx|Cul3|Chmp1b|Smc4|Nipbl|Pds5a|Naa50|Pds5b|Slf1|Tpr|Smc5|Slf2
GO:0006119	GO Biological Processes	oxidative phosphorylation	-5.14201	4.13733	5.87564	20504	113	614	14	2.28013	0.602403	17705|17706|17709|17710|17711|17716|17717|17718|17719|17720|17721|17722|56312|73467	ATP6|ATP8|COX2|COX3|CYTB|ND1|ND2|ND3|ND4|ND4L|ND5|ND6|Nupr1|1700066M21Rik
GO:0006325	GO Biological Processes	chromatin organization	-5.09399	2.31029	5.08737	20504	477	614	33	5.37459	0.910107	12151|13990|17765|18148|20585|21969|22290|22589|22791|50887|51869|52615|71777|72672|74112|74355|75339|93759|93761|93762|94246|103554|108829|108989|110052|217578|218850|227867|235626|238247|268281|268564|338523	Bmi1|Smarcad1|Mtf2|Npm1|Hltf|Top1|Uty|Atrx|Dnajc2|Hmgn5|Rif1|Suz12|Ing3|Zfp518a|Usp16|Smchd1|Mphosph8|Sirt1|Smarca1|Smarca5|Arid4b|Psme4|Jmjd1c|Tpr|Dek|Baz1a|Tasor|Epc2|Setd2|Arid4a|Shprh|Zbtb1|Kdm7a
GO:0051053	GO Biological Processes	negative regulation of DNA metabolic process	-4.99993	3.79479	5.65971	20504	132	614	15	2.443	0.623026	11920|12168|13134|19360|22791|51869|70640|74355|212281|225160|237211|238690|268670|408068|100416706	Atm|Bmpr2|Dach1|Rad50|Dnajc2|Rif1|Dcp2|Smchd1|Zfp729a|Thoc1|Fancb|Zfp458|Zfp759|Zfp738|Zfp729b
GO:0044089	GO Biological Processes	positive regulation of cellular component biogenesis	-4.93566	2.17788	4.92893	20504	552	614	36	5.86319	0.948118	11789|11920|12389|12912|14265|15519|17427|17973|18080|19877|19878|56193|67089|67425|68743|70839|75339|75739|75974|99889|100986|101565|105377|108686|108989|109880|110829|218850|219103|226151|231464|235072|319675|328108|331461|381644	Apc|Atm|Cav1|Creb1|Fmr1|Hsp90aa1|Mns1|Nck1|Nin|Rock1|Rock2|Plek|Psmc6|Eps8l1|Anln|P2ry12|Mphosph8|Mpp7|Dock11|Arfip1|Akap9|Ccp110|Slf1|Ccdc88a|Tpr|Braf|Lims1|Tasor|Cenpj|Slf2|Cnot6l|Septin7|Cep295|Togaram1|Il1rapl1|Cep135
GO:2001020	GO Biological Processes	regulation of response to DNA damage stimulus	-4.89644	3.00848	5.28645	20504	222	614	20	3.25733	0.7164	11920|14265|14359|18004|18148|19090|26430|51869|72567|74355|93759|105377|110052|114715|225160|226151|232314|233789|235626|237211	Atm|Fmr1|Fxr1|Nek1|Npm1|Prkdc|Parg|Rif1|Bclaf1|Smchd1|Sirt1|Slf1|Dek|Spred1|Thoc1|Slf2|Ppp4r2|Smg1|Setd2|Fancb
GO:0034088	GO Biological Processes	maintenance of mitotic sister chromatid cohesion	-4.80256	13.9142	7.86217	20504	12	614	5	0.814332	0.362695	22589|71175|105377|226026|226151	Atrx|Nipbl|Slf1|Smc5|Slf2
GO:0015074	GO Biological Processes	DNA integration	-4.80256	13.9142	7.86217	20504	12	614	5	0.814332	0.362695	212281|238690|268670|408068|100416706	Zfp729a|Zfp458|Zfp759|Zfp738|Zfp729b
GO:0006417	GO Biological Processes	regulation of translation	-4.67936	2.3914	4.88063	20504	391	614	28	4.56026	0.841929	14265|14359|15473|17973|18148|19090|19106|19317|19735|19877|19878|24015|26908|52575|52874|68134|70640|72508|74112|76850|108071|108989|207181|214150|231279|231464|319817|100037258	Fmr1|Fxr1|Rida|Nck1|Npm1|Prkdc|Eif2ak2|Qk|Rgs2|Rock1|Rock2|Abce1|Eif2s3y|Trmt10c|Pum3|Upf3b|Dcp2|Rps6kb1|Usp16|Ago4|Grm5|Tpr|Rbms3|Ago3|Guf1|Cnot6l|Rc3h2|Dnajc3
GO:0034086	GO Biological Processes	maintenance of sister chromatid cohesion	-4.60254	12.8439	7.50517	20504	13	614	5	0.814332	0.362695	22589|71175|105377|226026|226151	Atrx|Nipbl|Slf1|Smc5|Slf2
GO:0051301	GO Biological Processes	cell division	-4.56028	2.04344	4.63926	20504	621	614	38	6.18893	0.972412	11789|11799|12151|12488|13006|14020|14211|14679|18000|18004|18992|19877|19878|21969|26554|30877|56194|67064|67117|68743|70099|71177|71710|71785|74112|78619|100710|101565|108989|109333|211660|218914|219103|226026|226747|235072|235626|331401	Apc|Birc5|Bmi1|Cd2ap|Smc3|Evi5|Smc2|Gnai3|Septin2|Nek1|Pou3f2|Rock1|Rock2|Top1|Cul3|Gnl3|Prpf40a|Chmp1b|Dynlt3|Anln|Smc4|Ints13|Lrrcc1|Pdgfd|Usp16|Zfp449|Pds5b|Ccp110|Tpr|Pkn2|Cspp1|Wapl|Cenpj|Smc5|Ahctf1|Septin7|Setd2|Thoc2
GO:0042773	GO Biological Processes	ATP synthesis coupled electron transport	-4.54173	4.9842	5.73912	20504	67	614	10	1.62866	0.510818	17709|17710|17711|17716|17717|17718|17719|17720|17721|17722	COX2|COX3|CYTB|ND1|ND2|ND3|ND4|ND4L|ND5|ND6
GO:2001022	GO Biological Processes	positive regulation of response to DNA damage stimulus	-4.46957	3.8418	5.32218	20504	113	614	13	2.11726	0.580974	11920|14265|14359|19090|26430|51869|72567|74355|93759|105377|114715|226151|237211	Atm|Fmr1|Fxr1|Prkdc|Parg|Rif1|Bclaf1|Smchd1|Sirt1|Slf1|Spred1|Slf2|Fancb
GO:0039694	GO Biological Processes	viral RNA genome replication	-4.43674	7.30497	6.27124	20504	32	614	7	1.14007	0.428441	14265|19878|21974|75339|216238|218850|235047	Fmr1|Rock2|Top2b|Mphosph8|Eea1|Tasor|Zfp809
GO:0060271	GO Biological Processes	cilium assembly	-4.36651	2.43397	4.70553	20504	343	614	25	4.07166	0.797582	17427|18000|18004|18536|19893|20822|51938|52184|67694|74081|75050|76816|77048|101565|105504|108686|110350|216274|219103|225631|234915|235072|320299|381644|382090	Mns1|Septin2|Nek1|Pcm1|Rpgr|Ro60|Ccdc39|Odf2l|Ift74|Cep350|Kif27|Sdccag8|Cep83|Ccp110|Exoc5|Ccdc88a|Dync2h1|Cep290|Cenpj|Onecut2|Cep126|Septin7|Iqcb1|Cep135|Cep162
GO:0033044	GO Biological Processes	regulation of chromosome organization	-4.36111	3.06865	4.96589	20504	185	614	17	2.76873	0.662154	11789|11799|11920|19360|22589|26554|30877|70640|75339|105377|108989|215351|218850|218914|226026|226151|233789	Apc|Birc5|Atm|Rad50|Atrx|Cul3|Gnl3|Dcp2|Mphosph8|Slf1|Tpr|Senp6|Tasor|Wapl|Smc5|Slf2|Smg1
GO:0034182	GO Biological Processes	regulation of maintenance of mitotic sister chromatid cohesion	-4.2955	16.6971	7.80197	20504	8	614	4	0.651466	0.32467	22589|105377|226026|226151	Atrx|Slf1|Smc5|Slf2
GO:0022904	GO Biological Processes	respiratory electron transport chain	-4.2478	4.22225	5.29173	20504	87	614	11	1.79153	0.535306	17709|17710|17711|17716|17717|17718|17719|17720|17721|17722|67636	COX2|COX3|CYTB|ND1|ND2|ND3|ND4|ND4L|ND5|ND6|Etfrf1
GO:0000226	GO Biological Processes	microtubule cytoskeleton organization	-4.22719	1.99288	4.41077	20504	620	614	37	6.02606	0.960365	11789|11799|12389|13006|17427|18080|18148|18536|19877|19878|20874|22589|51938|67064|68053|70297|71177|74081|76816|77963|93759|100986|101565|108686|108989|215351|216274|216965|218850|219103|226751|234915|235626|319675|320191|328108|381644	Apc|Birc5|Cav1|Smc3|Mns1|Nin|Npm1|Pcm1|Rock1|Rock2|Slk|Atrx|Ccdc39|Chmp1b|Ubxn2b|Gcc2|Ints13|Cep350|Sdccag8|Hook1|Sirt1|Akap9|Ccp110|Ccdc88a|Tpr|Senp6|Cep290|Taok1|Tasor|Cenpj|Cdc42bpa|Cep126|Setd2|Cep295|Hook3|Togaram1|Cep135
GO:0019827	GO Biological Processes	stem cell population maintenance	-4.20332	3.10643	4.87413	20504	172	614	16	2.60586	0.642922	11789|12166|13006|17765|18536|18933|30877|51869|71175|72515|108829|109880|214498|218100|226026|320191	Apc|Bmpr1a|Smc3|Mtf2|Pcm1|Prrx1|Gnl3|Rif1|Nipbl|Wdr43|Jmjd1c|Braf|Cdc73|Zfp322a|Smc5|Hook3
GO:1903047	GO Biological Processes	mitotic cell cycle process	-4.09731	1.90551	4.28612	20504	701	614	40	6.51466	0.99594	11789|11799|11920|12043|12298|13006|14211|16323|18080|19055|19090|19877|19878|22589|26554|67064|68053|68743|70099|71175|71177|71375|71521|72117|72508|83946|100710|105377|108989|214498|216965|218850|226026|226151|234915|235072|235626|244879|269582|328108	Apc|Birc5|Atm|Bcl2|Cacnb4|Smc3|Smc2|Inhba|Nin|Ppp3ca|Prkdc|Rock1|Rock2|Atrx|Cul3|Chmp1b|Ubxn2b|Anln|Smc4|Nipbl|Ints13|Foxn3|Pds5a|Naa50|Rps6kb1|Phip|Pds5b|Slf1|Tpr|Cdc73|Taok1|Tasor|Smc5|Slf2|Cep126|Septin7|Setd2|Npat|Clspn|Togaram1
GO:0071539	GO Biological Processes	protein localization to centrosome	-4.08738	6.4933	5.79592	20504	36	614	7	1.14007	0.428441	11789|18080|18536|68053|74081|77048|320191	Apc|Nin|Pcm1|Ubxn2b|Cep350|Cep83|Hook3
GO:0010638	GO Biological Processes	positive regulation of organelle organization	-4.08483	2.08307	4.36487	20504	513	614	32	5.21173	0.896982	11789|11920|12389|16573|17427|17973|18080|19360|19878|22589|26554|30877|56193|72425|75339|83946|99889|100986|101565|105377|108686|108989|109880|218850|219103|226026|226151|231464|235072|319675|328108|381644	Apc|Atm|Cav1|Kif5b|Mns1|Nck1|Nin|Rad50|Rock2|Atrx|Cul3|Gnl3|Plek|Katnbl1|Mphosph8|Phip|Arfip1|Akap9|Ccp110|Slf1|Ccdc88a|Tpr|Braf|Tasor|Cenpj|Smc5|Slf2|Cnot6l|Septin7|Cep295|Togaram1|Cep135
GO:0098727	GO Biological Processes	maintenance of cell number	-4.08402	3.03583	4.76569	20504	176	614	16	2.60586	0.642922	11789|12166|13006|17765|18536|18933|30877|51869|71175|72515|108829|109880|214498|218100|226026|320191	Apc|Bmpr1a|Smc3|Mtf2|Pcm1|Prrx1|Gnl3|Rif1|Nipbl|Wdr43|Jmjd1c|Braf|Cdc73|Zfp322a|Smc5|Hook3
GO:0045787	GO Biological Processes	positive regulation of cell cycle	-4.07885	2.3853	4.49838	20504	336	614	24	3.90879	0.78213	11799|15567|18148|19878|22589|26554|56312|67117|68053|72508|83946|105377|108989|109333|211660|214498|219103|225160|225467|226026|226151|240255|319675|667118	Birc5|Slc6a4|Npm1|Rock2|Atrx|Cul3|Nupr1|Dynlt3|Ubxn2b|Rps6kb1|Phip|Slf1|Tpr|Pkn2|Cspp1|Cdc73|Cenpj|Thoc1|Pggt1b|Smc5|Slf2|Ythdc2|Cep295|Zbed6
GO:1905515	GO Biological Processes	non-motile cilium assembly	-4.06112	4.39397	5.20807	20504	76	614	10	1.62866	0.510818	18536|67694|74081|105504|110350|216274|219103|234915|235072|381644	Pcm1|Ift74|Cep350|Exoc5|Dync2h1|Cep290|Cenpj|Cep126|Septin7|Cep135
GO:0034091	GO Biological Processes	regulation of maintenance of sister chromatid cohesion	-4.05065	14.8418	7.29737	20504	9	614	4	0.651466	0.32467	22589|105377|226026|226151	Atrx|Slf1|Smc5|Slf2
GO:0034248	GO Biological Processes	regulation of cellular amide metabolic process	-4.01563	2.15686	4.3548	20504	449	614	29	4.72313	0.8561	14265|14359|15473|17973|18148|19090|19106|19317|19735|19877|19878|24015|26570|26908|52575|52874|68134|70640|72508|74112|76850|108071|108989|207181|214150|231279|231464|319817|100037258	Fmr1|Fxr1|Rida|Nck1|Npm1|Prkdc|Eif2ak2|Qk|Rgs2|Rock1|Rock2|Abce1|Slc7a11|Eif2s3y|Trmt10c|Pum3|Upf3b|Dcp2|Rps6kb1|Usp16|Ago4|Grm5|Tpr|Rbms3|Ago3|Guf1|Cnot6l|Rc3h2|Dnajc3
GO:1905205	GO Biological Processes	positive regulation of connective tissue replacement	-3.98083	25.0456	8.45015	20504	4	614	3	0.488599	0.281403	19055|19877|19878	Ppp3ca|Rock1|Rock2
GO:1902115	GO Biological Processes	regulation of organelle assembly	-3.9663	2.85277	4.61446	20504	199	614	17	2.76873	0.662154	17427|17772|18148|52184|56312|67064|76816|76983|101565|108686|108989|215351|219103|231464|235072|319675|381644	Mns1|Mtm1|Npm1|Odf2l|Nupr1|Chmp1b|Sdccag8|Scfd1|Ccp110|Ccdc88a|Tpr|Senp6|Cenpj|Cnot6l|Septin7|Cep295|Cep135
GO:0051589	GO Biological Processes	negative regulation of neurotransmitter transport	-3.96382	9.8218	6.3932	20504	17	614	5	0.814332	0.362695	14265|14758|109880|109905|214084	Fmr1|Gpm6b|Braf|Rap1a|Slc18a2
GO:0140014	GO Biological Processes	mitotic nuclear division	-3.95738	2.51354	4.47225	20504	279	614	21	3.4202	0.733474	11789|11799|11920|13006|14211|22589|26554|67064|68053|70099|71175|71521|72117|83946|100710|105377|108989|218850|226026|226151|328108	Apc|Birc5|Atm|Smc3|Smc2|Atrx|Cul3|Chmp1b|Ubxn2b|Smc4|Nipbl|Pds5a|Naa50|Phip|Pds5b|Slf1|Tpr|Tasor|Smc5|Slf2|Togaram1
GO:1905508	GO Biological Processes	protein localization to microtubule organizing center	-3.9304	6.15155	5.58456	20504	38	614	7	1.14007	0.428441	11789|18080|18536|68053|74081|77048|320191	Apc|Nin|Pcm1|Ubxn2b|Cep350|Cep83|Hook3
GO:0006470	GO Biological Processes	protein dephosphorylation	-3.92022	2.6437	4.5003	20504	240	614	19	3.09446	0.698848	12043|13003|17772|17973|19055|19248|19258|19877|19878|22027|66385|68734|104570|109700|232314|320139|381511|382030|665775	Bcl2|Vcan|Mtm1|Nck1|Ppp3ca|Ptpn12|Ptpn4|Rock1|Rock2|Hsp90b1|Ppp1r7|Ppp4r3a|Ppp4r3b|Itga1|Ppp4r2|Ptpn7|Pdp1|Cnep1r1|Bod1l
GO:0022900	GO Biological Processes	electron transport chain	-3.89608	3.86669	4.92048	20504	95	614	11	1.79153	0.535306	17709|17710|17711|17716|17717|17718|17719|17720|17721|17722|67636	COX2|COX3|CYTB|ND1|ND2|ND3|ND4|ND4L|ND5|ND6|Etfrf1
GO:0120034	GO Biological Processes	positive regulation of plasma membrane bounded cell projection assembly	-3.83291	3.54628	4.76872	20504	113	614	12	1.9544	0.558646	11789|14265|17427|67425|68743|70839|75974|101565|108686|219103|235072|381644	Apc|Fmr1|Mns1|Eps8l1|Anln|P2ry12|Dock11|Ccp110|Ccdc88a|Cenpj|Septin7|Cep135
GO:0006302	GO Biological Processes	double-strand break repair	-3.82651	2.60036	4.41844	20504	244	614	19	3.09446	0.698848	11920|13990|19090|19360|19714|51869|67241|71175|72612|74355|75801|105377|110052|226026|226151|232314|235626|237211|269254	Atm|Smarcad1|Prkdc|Rad50|Rev3l|Rif1|Smc6|Nipbl|Hpf1|Smchd1|4930447C04Rik|Slf1|Dek|Smc5|Slf2|Ppp4r2|Setd2|Fancb|Setx
GO:0045724	GO Biological Processes	positive regulation of cilium assembly	-3.821	7.15589	5.72694	20504	28	614	6	0.977199	0.396986	17427|101565|108686|219103|235072|381644	Mns1|Ccp110|Ccdc88a|Cenpj|Septin7|Cep135
GO:0045727	GO Biological Processes	positive regulation of translation	-3.80359	3.31392	4.66802	20504	131	614	13	2.11726	0.580974	14265|14359|17973|18148|19090|26908|52575|68134|72508|74112|207181|231279|100037258	Fmr1|Fxr1|Nck1|Npm1|Prkdc|Eif2s3y|Trmt10c|Upf3b|Rps6kb1|Usp16|Rbms3|Guf1|Dnajc3
GO:0045137	GO Biological Processes	development of primary sexual characteristics	-3.80346	2.58975	4.39823	20504	245	614	19	3.09446	0.698848	11920|12043|13134|16323|17311|20346|22215|22589|22764|56312|76850|93759|94246|97165|99929|100986|108829|232286|238247	Atm|Bcl2|Dach1|Inhba|Kitl|Sema3a|Ube3a|Atrx|Zfx|Nupr1|Ago4|Sirt1|Arid4b|Hmgb2|Tiparp|Akap9|Jmjd1c|Tmf1|Arid4a
GO:2001252	GO Biological Processes	positive regulation of chromosome organization	-3.78033	4.07246	4.898	20504	82	614	10	1.62866	0.510818	11920|19360|22589|30877|75339|105377|108989|218850|226026|226151	Atm|Rad50|Atrx|Gnl3|Mphosph8|Slf1|Tpr|Tasor|Smc5|Slf2
GO:0019646	GO Biological Processes	aerobic electron transport chain	-3.77789	5.04062	5.17493	20504	53	614	8	1.30293	0.457645	17710|17711|17716|17717|17718|17719|17721|17722	COX3|CYTB|ND1|ND2|ND3|ND4|ND5|ND6
GO:0031344	GO Biological Processes	regulation of cell projection organization	-3.74824	1.81827	4.01954	20504	753	614	41	6.67752	1.00743	11789|12168|12389|13176|14265|14348|14359|17427|17973|18080|18546|18933|18992|19055|19317|19735|20346|22215|26556|52184|54214|67425|68743|70839|71900|74132|75974|76816|77767|93759|101565|108686|109880|109905|219103|235072|269254|270163|331401|331461|381644	Apc|Bmpr2|Cav1|Dcc|Fmr1|Fut9|Fxr1|Mns1|Nck1|Nin|Pcp4|Prrx1|Pou3f2|Ppp3ca|Qk|Rgs2|Sema3a|Ube3a|Homer1|Odf2l|Golga4|Eps8l1|Anln|P2ry12|Tmem106b|Rnf6|Dock11|Sdccag8|Ermn|Sirt1|Ccp110|Ccdc88a|Braf|Rap1a|Cenpj|Septin7|Setx|Myo9a|Thoc2|Il1rapl1|Cep135
GO:0044782	GO Biological Processes	cilium organization	-3.73385	2.22035	4.19619	20504	376	614	25	4.07166	0.797582	17427|18000|18004|18536|19893|20822|51938|52184|67694|74081|75050|76816|77048|101565|105504|108686|110350|216274|219103|225631|234915|235072|320299|381644|382090	Mns1|Septin2|Nek1|Pcm1|Rpgr|Ro60|Ccdc39|Odf2l|Ift74|Cep350|Kif27|Sdccag8|Cep83|Ccp110|Exoc5|Ccdc88a|Dync2h1|Cep290|Cenpj|Onecut2|Cep126|Septin7|Iqcb1|Cep135|Cep162
GO:0006120	GO Biological Processes	mitochondrial electron transport, NADH to ubiquinone	-3.73138	6.90913	5.59482	20504	29	614	6	0.977199	0.396986	17716|17717|17718|17719|17721|17722	ND1|ND2|ND3|ND4|ND5|ND6
GO:0021756	GO Biological Processes	striatum development	-3.71145	8.78793	5.967	20504	19	614	5	0.814332	0.362695	13488|16323|26570|114142|218772	Drd1|Inhba|Slc7a11|Foxp2|Rarb
GO:0060322	GO Biological Processes	head development	-3.67794	1.81984	3.97422	20504	734	614	40	6.51466	0.99594	11906|11920|12043|12140|12151|12166|12912|13488|14365|15567|16323|16392|18080|18536|18992|19090|19883|20346|21974|22589|26570|51938|56217|67102|70839|71175|75050|75717|77591|93761|99929|109880|110350|114142|218772|231380|235626|320191|414758|545428	Zfhx3|Atm|Bcl2|Fabp7|Bmi1|Bmpr1a|Creb1|Drd1|Fzd3|Slc6a4|Inhba|Isl1|Nin|Pcm1|Pou3f2|Prkdc|Rora|Sema3a|Top2b|Atrx|Slc7a11|Ccdc39|Pals1|D16Ertd472e|P2ry12|Nipbl|Kif27|Cul5|Ddx10|Smarca1|Tiparp|Braf|Dync2h1|Foxp2|Rarb|Uba6|Setd2|Hook3|Zfp950|Ccdc141
GO:0080135	GO Biological Processes	regulation of cellular response to stress	-3.66767	1.86926	3.99139	20504	661	614	37	6.02606	0.960365	11920|12166|12389|12421|14265|14359|17973|18004|18148|18933|19090|19106|19878|26430|26570|51869|56312|67118|67452|70415|72567|74355|93759|105377|109880|110052|114715|216965|217588|224014|225160|226151|232314|233789|235626|237211|246179	Atm|Bmpr1a|Cav1|Rb1cc1|Fmr1|Fxr1|Nck1|Nek1|Npm1|Prrx1|Prkdc|Eif2ak2|Rock2|Parg|Slc7a11|Rif1|Nupr1|Bfar|Pnpla8|Stk26|Bclaf1|Smchd1|Sirt1|Slf1|Braf|Dek|Spred1|Taok1|Mbip|Fgd4|Thoc1|Slf2|Ppp4r2|Smg1|Setd2|Fancb|Fktn
GO:0006401	GO Biological Processes	RNA catabolic process	-3.64108	2.44646	4.22721	20504	273	614	20	3.25733	0.7164	11920|14265|14359|15473|18148|19317|19877|19878|20823|68134|70640|76850|214150|231464|233789|237886|319817|326622|380601|380669	Atm|Fmr1|Fxr1|Rida|Npm1|Qk|Rock1|Rock2|Ssb|Upf3b|Dcp2|Ago4|Ago3|Cnot6l|Smg1|Slfn9|Rc3h2|Upf2|Fastkd5|Lin28b
GO:0006402	GO Biological Processes	mRNA catabolic process	-3.63667	2.59092	4.28174	20504	232	614	18	2.9316	0.68078	11920|14265|14359|15473|18148|19317|19877|19878|20823|68134|70640|76850|214150|231464|233789|319817|326622|380601	Atm|Fmr1|Fxr1|Rida|Npm1|Qk|Rock1|Rock2|Ssb|Upf3b|Dcp2|Ago4|Ago3|Cnot6l|Smg1|Rc3h2|Upf2|Fastkd5
GO:0007063	GO Biological Processes	regulation of sister chromatid cohesion	-3.59728	8.34853	5.77675	20504	20	614	5	0.814332	0.362695	22589|105377|218914|226026|226151	Atrx|Slf1|Wapl|Smc5|Slf2
GO:0034184	GO Biological Processes	positive regulation of maintenance of mitotic sister chromatid cohesion	-3.59269	20.0365	7.47964	20504	5	614	3	0.488599	0.281403	105377|226026|226151	Slf1|Smc5|Slf2
GO:0015988	GO Biological Processes	energy coupled proton transmembrane transport, against electrochemical gradient	-3.59269	20.0365	7.47964	20504	5	614	3	0.488599	0.281403	17711|17719|17721	CYTB|ND4|ND5
GO:0015990	GO Biological Processes	electron transport coupled proton transport	-3.59269	20.0365	7.47964	20504	5	614	3	0.488599	0.281403	17711|17719|17721	CYTB|ND4|ND5
GO:2000301	GO Biological Processes	negative regulation of synaptic vesicle exocytosis	-3.59269	20.0365	7.47964	20504	5	614	3	0.488599	0.281403	14265|109880|109905	Fmr1|Braf|Rap1a
GO:0043484	GO Biological Processes	regulation of RNA splicing	-3.53119	2.95897	4.34303	20504	158	614	14	2.28013	0.602403	12747|12750|14105|14265|14359|18148|19317|67039|72397|77604|105559|170791|237859|269254	Clk1|Clk4|Srsf10|Fmr1|Fxr1|Npm1|Qk|Rbm25|Rbm12b1|Rbm12b2|Mbnl2|Rbm39|Nsrp1|Setx
GO:0031507	GO Biological Processes	heterochromatin assembly	-3.51549	5.3127	5.03151	20504	44	614	7	1.14007	0.428441	51869|74355|75339|93759|93762|108989|218850	Rif1|Smchd1|Mphosph8|Sirt1|Smarca5|Tpr|Tasor
GO:0034250	GO Biological Processes	positive regulation of cellular amide metabolic process	-3.50299	2.94036	4.31547	20504	159	614	14	2.28013	0.602403	14265|14359|17973|18148|19090|19878|26908|52575|68134|72508|74112|207181|231279|100037258	Fmr1|Fxr1|Nck1|Npm1|Prkdc|Rock2|Eif2s3y|Trmt10c|Upf3b|Rps6kb1|Usp16|Rbms3|Guf1|Dnajc3
GO:0040029	GO Biological Processes	regulation of gene expression, epigenetic	-3.4863	3.25796	4.41298	20504	123	614	12	1.9544	0.558646	51869|52615|74355|75339|93759|93762|94246|108989|170823|218850|238247|321000	Rif1|Suz12|Smchd1|Mphosph8|Sirt1|Smarca5|Arid4b|Tpr|Glmn|Tasor|Arid4a|Lrif1
GO:0120032	GO Biological Processes	regulation of plasma membrane bounded cell projection assembly	-3.46853	2.68496	4.19652	20504	199	614	16	2.60586	0.642922	11789|12389|14265|14359|17427|52184|67425|68743|70839|75974|76816|101565|108686|219103|235072|381644	Apc|Cav1|Fmr1|Fxr1|Mns1|Odf2l|Eps8l1|Anln|P2ry12|Dock11|Sdccag8|Ccp110|Ccdc88a|Cenpj|Septin7|Cep135
GO:0031023	GO Biological Processes	microtubule organizing center organization	-3.45672	3.05721	4.32203	20504	142	614	13	2.11726	0.580974	18080|18148|18536|19878|67064|68053|70297|76816|93759|101565|219103|319675|381644	Nin|Npm1|Pcm1|Rock2|Chmp1b|Ubxn2b|Gcc2|Sdccag8|Sirt1|Ccp110|Cenpj|Cep295|Cep135
GO:0009060	GO Biological Processes	aerobic respiration	-3.44737	2.90384	4.26099	20504	161	614	14	2.28013	0.602403	17705|17706|17709|17710|17711|17716|17717|17718|17719|17720|17721|17722|56312|73467	ATP6|ATP8|COX2|COX3|CYTB|ND1|ND2|ND3|ND4|ND4L|ND5|ND6|Nupr1|1700066M21Rik
GO:0016570	GO Biological Processes	histone modification	-3.44463	2.02389	3.91091	20504	462	614	28	4.56026	0.841929	11920|12151|13488|13990|14265|16392|17765|20874|22290|22589|26430|51869|52615|67367|71148|71175|71777|72117|72612|74112|93759|94246|108829|214498|217588|235626|238247|338523	Atm|Bmi1|Drd1|Smarcad1|Fmr1|Isl1|Mtf2|Slk|Uty|Atrx|Parg|Rif1|Suz12|Paxbp1|Mier1|Nipbl|Ing3|Naa50|Hpf1|Usp16|Sirt1|Arid4b|Jmjd1c|Cdc73|Mbip|Setd2|Arid4a|Kdm7a
GO:0008406	GO Biological Processes	gonad development	-3.4356	2.49417	4.09951	20504	241	614	18	2.9316	0.68078	11920|12043|16323|17311|20346|22215|22589|22764|56312|76850|93759|94246|97165|99929|100986|108829|232286|238247	Atm|Bcl2|Inhba|Kitl|Sema3a|Ube3a|Atrx|Zfx|Nupr1|Ago4|Sirt1|Arid4b|Hmgb2|Tiparp|Akap9|Jmjd1c|Tmf1|Arid4a
GO:0010564	GO Biological Processes	regulation of cell cycle process	-3.42201	1.83261	3.8081	20504	656	614	36	5.86319	0.948118	11789|11799|11920|12043|12298|12753|13134|18004|18148|19090|19878|22589|26554|56194|67064|68053|71375|83946|93759|101565|105377|108989|109333|211660|214498|215351|216965|218914|219103|225160|226026|226151|226747|235626|269582|319675	Apc|Birc5|Atm|Bcl2|Cacnb4|Clock|Dach1|Nek1|Npm1|Prkdc|Rock2|Atrx|Cul3|Prpf40a|Chmp1b|Ubxn2b|Foxn3|Phip|Sirt1|Ccp110|Slf1|Tpr|Pkn2|Cspp1|Cdc73|Senp6|Taok1|Wapl|Cenpj|Thoc1|Smc5|Slf2|Ahctf1|Setd2|Clspn|Cep295
GO:0010608	GO Biological Processes	posttranscriptional regulation of gene expression	-3.41698	1.89023	3.83141	20504	583	614	33	5.37459	0.910107	12389|14265|14359|15473|17184|17973|18148|19055|19090|19106|19317|19735|19877|19878|24015|26908|52575|52874|68134|70640|72508|74112|76850|108071|108989|207181|214150|231279|231464|319817|380601|380669|100037258	Cav1|Fmr1|Fxr1|Rida|Matr3|Nck1|Npm1|Ppp3ca|Prkdc|Eif2ak2|Qk|Rgs2|Rock1|Rock2|Abce1|Eif2s3y|Trmt10c|Pum3|Upf3b|Dcp2|Rps6kb1|Usp16|Ago4|Grm5|Tpr|Rbms3|Ago3|Guf1|Cnot6l|Rc3h2|Fastkd5|Lin28b|Dnajc3
GO:0031346	GO Biological Processes	positive regulation of cell projection organization	-3.41038	2.04454	3.89602	20504	441	614	27	4.39739	0.827463	11789|12168|13176|14265|14348|17427|17973|18080|18546|19317|19735|54214|67425|68743|70839|71900|75974|93759|101565|108686|109880|109905|219103|235072|269254|331461|381644	Apc|Bmpr2|Dcc|Fmr1|Fut9|Mns1|Nck1|Nin|Pcp4|Qk|Rgs2|Golga4|Eps8l1|Anln|P2ry12|Tmem106b|Dock11|Sirt1|Ccp110|Ccdc88a|Braf|Rap1a|Cenpj|Septin7|Setx|Il1rapl1|Cep135
GO:0051642	GO Biological Processes	centrosome localization	-3.40787	6.07166	5.12287	20504	33	614	6	0.977199	0.396986	16573|18080|71177|77048|100986|545428	Kif5b|Nin|Ints13|Cep83|Akap9|Ccdc141
GO:0000910	GO Biological Processes	cytokinesis	-3.40135	2.75226	4.17184	20504	182	614	15	2.443	0.623026	11789|11799|18000|19877|19878|26554|56194|67064|68743|101565|109333|211660|226747|235072|235626	Apc|Birc5|Septin2|Rock1|Rock2|Cul3|Prpf40a|Chmp1b|Anln|Ccp110|Pkn2|Cspp1|Ahctf1|Septin7|Setd2
GO:0060491	GO Biological Processes	regulation of cell projection assembly	-3.39616	2.64508	4.12828	20504	202	614	16	2.60586	0.642922	11789|12389|14265|14359|17427|52184|67425|68743|70839|75974|76816|101565|108686|219103|235072|381644	Apc|Cav1|Fmr1|Fxr1|Mns1|Odf2l|Eps8l1|Anln|P2ry12|Dock11|Sdccag8|Ccp110|Ccdc88a|Cenpj|Septin7|Cep135
GO:0120035	GO Biological Processes	regulation of plasma membrane bounded cell projection organization	-3.34853	1.76713	3.72653	20504	737	614	39	6.35179	0.984269	11789|12168|12389|13176|14265|14348|14359|17427|17973|18080|18546|18933|18992|19055|19317|19735|20346|22215|26556|52184|54214|67425|68743|70839|71900|74132|75974|76816|93759|101565|108686|109880|109905|219103|235072|269254|331401|331461|381644	Apc|Bmpr2|Cav1|Dcc|Fmr1|Fut9|Fxr1|Mns1|Nck1|Nin|Pcp4|Prrx1|Pou3f2|Ppp3ca|Qk|Rgs2|Sema3a|Ube3a|Homer1|Odf2l|Golga4|Eps8l1|Anln|P2ry12|Tmem106b|Rnf6|Dock11|Sdccag8|Sirt1|Ccp110|Ccdc88a|Braf|Rap1a|Cenpj|Septin7|Setx|Thoc2|Il1rapl1|Cep135
GO:0018342	GO Biological Processes	protein prenylation	-3.33829	10.2751	5.8774	20504	13	614	4	0.651466	0.32467	12662|12663|72351|225467	Chm|Chml|Ptar1|Pggt1b
GO:0097354	GO Biological Processes	prenylation	-3.33829	10.2751	5.8774	20504	13	614	4	0.651466	0.32467	12662|12663|72351|225467	Chm|Chml|Ptar1|Pggt1b
GO:0061842	GO Biological Processes	microtubule organizing center localization	-3.33457	5.89308	5.01694	20504	34	614	6	0.977199	0.396986	16573|18080|71177|77048|100986|545428	Kif5b|Nin|Ints13|Cep83|Akap9|Ccdc141
GO:0034093	GO Biological Processes	positive regulation of maintenance of sister chromatid cohesion	-3.30145	16.6971	6.75638	20504	6	614	3	0.488599	0.281403	105377|226026|226151	Slf1|Smc5|Slf2
GO:0010825	GO Biological Processes	positive regulation of centrosome duplication	-3.30145	16.6971	6.75638	20504	6	614	3	0.488599	0.281403	18148|19878|319675	Npm1|Rock2|Cep295
GO:1903722	GO Biological Processes	regulation of centriole elongation	-3.30145	16.6971	6.75638	20504	6	614	3	0.488599	0.281403	101565|219103|319675	Ccp110|Cenpj|Cep295
GO:0031122	GO Biological Processes	cytoplasmic microtubule organization	-3.2988	4.30892	4.58454	20504	62	614	8	1.30293	0.457645	11789|18536|20874|77963|108686|219103|234915|320191	Apc|Pcm1|Slk|Hook1|Ccdc88a|Cenpj|Cep126|Hook3
GO:0007098	GO Biological Processes	centrosome cycle	-3.29685	3.10643	4.21666	20504	129	614	12	1.9544	0.558646	18080|18148|18536|19878|67064|68053|76816|93759|101565|219103|319675|381644	Nin|Npm1|Pcm1|Rock2|Chmp1b|Ubxn2b|Sdccag8|Sirt1|Ccp110|Cenpj|Cep295|Cep135
GO:0099170	GO Biological Processes	postsynaptic modulation of chemical synaptic transmission	-3.29304	7.25959	5.27728	20504	23	614	5	0.814332	0.362695	13176|13488|14265|19055|108071	Dcc|Drd1|Fmr1|Ppp3ca|Grm5
GO:0070192	GO Biological Processes	chromosome organization involved in meiotic cell cycle	-3.23552	3.8044	4.3878	20504	79	614	9	1.4658	0.485005	11920|14211|19360|22589|70099|75033|75801|76850|217716	Atm|Smc2|Rad50|Atrx|Smc4|Mei4|4930447C04Rik|Ago4|Mlh3
GO:0045091	GO Biological Processes	regulation of single stranded viral RNA replication via double stranded DNA intermediate	-3.20253	9.54118	5.61677	20504	14	614	4	0.651466	0.32467	21974|75339|218850|235047	Top2b|Mphosph8|Tasor|Zfp809
GO:0007548	GO Biological Processes	sex differentiation	-3.19134	2.20527	3.80583	20504	318	614	21	3.4202	0.733474	11920|12043|12166|13134|16323|17311|20346|22215|22589|22764|56312|71175|76850|93759|94246|97165|99929|100986|108829|232286|238247	Atm|Bcl2|Bmpr1a|Dach1|Inhba|Kitl|Sema3a|Ube3a|Atrx|Zfx|Nupr1|Nipbl|Ago4|Sirt1|Arid4b|Hmgb2|Tiparp|Akap9|Jmjd1c|Tmf1|Arid4a
GO:0007420	GO Biological Processes	brain development	-3.18306	1.77839	3.6158	20504	676	614	36	5.86319	0.948118	11906|11920|12043|12140|12151|12166|12912|13488|14365|15567|16323|16392|18080|18536|18992|19090|19883|20346|21974|22589|26570|51938|56217|67102|70839|71175|75050|75717|93761|110350|114142|218772|231380|235626|320191|545428	Zfhx3|Atm|Bcl2|Fabp7|Bmi1|Bmpr1a|Creb1|Drd1|Fzd3|Slc6a4|Inhba|Isl1|Nin|Pcm1|Pou3f2|Prkdc|Rora|Sema3a|Top2b|Atrx|Slc7a11|Ccdc39|Pals1|D16Ertd472e|P2ry12|Nipbl|Kif27|Cul5|Smarca1|Dync2h1|Foxp2|Rarb|Uba6|Setd2|Hook3|Ccdc141
GO:1902017	GO Biological Processes	regulation of cilium assembly	-3.15883	4.11005	4.41234	20504	65	614	8	1.30293	0.457645	17427|52184|76816|101565|108686|219103|235072|381644	Mns1|Odf2l|Sdccag8|Ccp110|Ccdc88a|Cenpj|Septin7|Cep135
GO:0042775	GO Biological Processes	mitochondrial ATP synthesis coupled electron transport	-3.15883	4.11005	4.41234	20504	65	614	8	1.30293	0.457645	17710|17711|17716|17717|17718|17719|17721|17722	COX3|CYTB|ND1|ND2|ND3|ND4|ND5|ND6
GO:0018209	GO Biological Processes	peptidyl-serine modification	-3.15831	2.10429	3.74012	20504	365	614	23	3.74593	0.766311	11920|12043|12389|12747|13488|15519|17973|18706|19090|19877|19878|21969|72508|72612|72902|83946|100986|109333|109880|110651|170755|233789|269582	Atm|Bcl2|Cav1|Clk1|Drd1|Hsp90aa1|Nck1|Pik3ca|Prkdc|Rock1|Rock2|Top1|Rps6kb1|Hpf1|Spock3|Phip|Akap9|Pkn2|Braf|Rps6ka3|Sgk3|Smg1|Clspn
GO:0021544	GO Biological Processes	subpallium development	-3.11616	6.67883	4.99172	20504	25	614	5	0.814332	0.362695	13488|16323|26570|114142|218772	Drd1|Inhba|Slc7a11|Foxp2|Rarb
GO:0045786	GO Biological Processes	negative regulation of cell cycle	-3.11013	2.08713	3.69739	20504	368	614	23	3.74593	0.766311	11789|11799|11920|12043|12298|12753|14365|16323|18004|18148|19090|22589|56312|71375|101565|108989|214498|216965|218914|225160|240255|269582|380629	Apc|Birc5|Atm|Bcl2|Cacnb4|Clock|Fzd3|Inhba|Nek1|Npm1|Prkdc|Atrx|Nupr1|Foxn3|Ccp110|Tpr|Cdc73|Taok1|Wapl|Thoc1|Ythdc2|Clspn|Heca
GO:0045333	GO Biological Processes	cellular respiration	-3.10089	2.48515	3.84621	20504	215	614	16	2.60586	0.642922	17705|17706|17709|17710|17711|17716|17717|17718|17719|17720|17721|17722|18706|56312|67636|73467	ATP6|ATP8|COX2|COX3|CYTB|ND1|ND2|ND3|ND4|ND4L|ND5|ND6|Pik3ca|Nupr1|Etfrf1|1700066M21Rik
GO:0016311	GO Biological Processes	dephosphorylation	-3.09703	2.12333	3.70251	20504	346	614	22	3.58306	0.750101	12043|13003|17772|17973|19055|19248|19258|19877|19878|22027|24018|56193|66385|68734|83493|104570|109700|232314|320139|381511|382030|665775	Bcl2|Vcan|Mtm1|Nck1|Ppp3ca|Ptpn12|Ptpn4|Rock1|Rock2|Hsp90b1|Rngtt|Plek|Ppp1r7|Ppp4r3a|Sacm1l|Ppp4r3b|Itga1|Ppp4r2|Ptpn7|Pdp1|Cnep1r1|Bod1l
GO:0000375	GO Biological Processes	RNA splicing, via transesterification reactions	-3.08129	2.26603	3.7477	20504	280	614	19	3.09446	0.698848	14105|14265|14359|18148|19134|19317|20639|56194|66877|67039|67367|67684|105559|170791|237073|237859|244672|269254|328110	Srsf10|Fmr1|Fxr1|Npm1|Prpf4b|Qk|Snrpb2|Prpf40a|Crnkl1|Rbm25|Paxbp1|Luc7l3|Mbnl2|Rbm39|Rbm41|Nsrp1|Cwf19l2|Setx|Prpf39
GO:0000377	GO Biological Processes	RNA splicing, via transesterification reactions with bulged adenosine as nucleophile	-3.08129	2.26603	3.7477	20504	280	614	19	3.09446	0.698848	14105|14265|14359|18148|19134|19317|20639|56194|66877|67039|67367|67684|105559|170791|237073|237859|244672|269254|328110	Srsf10|Fmr1|Fxr1|Npm1|Prpf4b|Qk|Snrpb2|Prpf40a|Crnkl1|Rbm25|Paxbp1|Luc7l3|Mbnl2|Rbm39|Rbm41|Nsrp1|Cwf19l2|Setx|Prpf39
GO:0000398	GO Biological Processes	mRNA splicing, via spliceosome	-3.08129	2.26603	3.7477	20504	280	614	19	3.09446	0.698848	14105|14265|14359|18148|19134|19317|20639|56194|66877|67039|67367|67684|105559|170791|237073|237859|244672|269254|328110	Srsf10|Fmr1|Fxr1|Npm1|Prpf4b|Qk|Snrpb2|Prpf40a|Crnkl1|Rbm25|Paxbp1|Luc7l3|Mbnl2|Rbm39|Rbm41|Nsrp1|Cwf19l2|Setx|Prpf39
GO:0039692	GO Biological Processes	single stranded viral RNA replication via double stranded DNA intermediate	-3.07819	8.9051	5.38107	20504	15	614	4	0.651466	0.32467	21974|75339|218850|235047	Top2b|Mphosph8|Tasor|Zfp809
GO:1905203	GO Biological Processes	regulation of connective tissue replacement	-3.06819	14.3118	6.18893	20504	7	614	3	0.488599	0.281403	19055|19877|19878	Ppp3ca|Rock1|Rock2
GO:0061511	GO Biological Processes	centriole elongation	-3.06819	14.3118	6.18893	20504	7	614	3	0.488599	0.281403	101565|219103|319675	Ccp110|Cenpj|Cep295
GO:0046034	GO Biological Processes	ATP metabolic process	-3.06747	2.32083	3.75848	20504	259	614	18	2.9316	0.68078	12628|17705|17706|17709|17710|17711|17716|17717|17718|17719|17720|17721|17722|26430|56312|56490|66129|73467	Cfh|ATP6|ATP8|COX2|COX3|CYTB|ND1|ND2|ND3|ND4|ND4L|ND5|ND6|Parg|Nupr1|Zbtb20|Prxl2c|1700066M21Rik
GO:0045814	GO Biological Processes	negative regulation of gene expression, epigenetic	-3.06215	4.49536	4.43406	20504	52	614	7	1.14007	0.428441	51869|74355|75339|93759|93762|108989|218850	Rif1|Smchd1|Mphosph8|Sirt1|Smarca5|Tpr|Tasor
GO:2000779	GO Biological Processes	regulation of double-strand break repair	-3.04026	3.57794	4.15969	20504	84	614	9	1.4658	0.485005	19090|51869|74355|105377|110052|226151|232314|235626|237211	Prkdc|Rif1|Smchd1|Slf1|Dek|Slf2|Ppp4r2|Setd2|Fancb
GO:0000280	GO Biological Processes	nuclear division	-3.03547	1.95993	3.58872	20504	443	614	26	4.23453	0.812686	11789|11799|11920|13006|14211|21974|22589|26554|67064|68053|70099|71175|71521|72117|75033|75801|76850|83946|100710|105377|108989|217716|218850|226026|226151|328108	Apc|Birc5|Atm|Smc3|Smc2|Top2b|Atrx|Cul3|Chmp1b|Ubxn2b|Smc4|Nipbl|Pds5a|Naa50|Mei4|4930447C04Rik|Ago4|Phip|Pds5b|Slf1|Tpr|Mlh3|Tasor|Smc5|Slf2|Togaram1
GO:0007205	GO Biological Processes	protein kinase C-activating G protein-coupled receptor signaling pathway	-3.03413	6.42195	4.86042	20504	26	614	5	0.814332	0.362695	12700|15551|108071|217480|380921	Cish|Htr1b|Grm5|Dgkb|Dgkh
GO:0070828	GO Biological Processes	heterochromatin organization	-3.01182	4.41055	4.36797	20504	53	614	7	1.14007	0.428441	51869|74355|75339|93759|93762|108989|218850	Rif1|Smchd1|Mphosph8|Sirt1|Smarca5|Tpr|Tasor
GO:0008584	GO Biological Processes	male gonad development	-2.98053	2.86235	3.88482	20504	140	614	12	1.9544	0.558646	12043|16323|20346|22589|56312|76850|94246|97165|100986|108829|232286|238247	Bcl2|Inhba|Sema3a|Atrx|Nupr1|Ago4|Arid4b|Hmgb2|Akap9|Jmjd1c|Tmf1|Arid4a
GO:0030900	GO Biological Processes	forebrain development	-2.97481	2.00365	3.56161	20504	400	614	24	3.90879	0.78213	12140|12166|12912|13488|16323|16392|18080|18536|18992|20346|21974|22589|26570|56217|67102|70839|75717|110350|114142|218772|231380|235626|320191|545428	Fabp7|Bmpr1a|Creb1|Drd1|Inhba|Isl1|Nin|Pcm1|Pou3f2|Sema3a|Top2b|Atrx|Slc7a11|Pals1|D16Ertd472e|P2ry12|Cul5|Dync2h1|Foxp2|Rarb|Uba6|Setd2|Hook3|Ccdc141
GO:0034453	GO Biological Processes	microtubule anchoring	-2.95591	6.1841	4.73585	20504	27	614	5	0.814332	0.362695	18080|18536|70297|74081|320191	Nin|Pcm1|Gcc2|Cep350|Hook3
GO:0046546	GO Biological Processes	development of primary male sexual characteristics	-2.95358	2.84205	3.85626	20504	141	614	12	1.9544	0.558646	12043|16323|20346|22589|56312|76850|94246|97165|100986|108829|232286|238247	Bcl2|Inhba|Sema3a|Atrx|Nupr1|Ago4|Arid4b|Hmgb2|Akap9|Jmjd1c|Tmf1|Arid4a
GO:2000781	GO Biological Processes	positive regulation of double-strand break repair	-2.88735	4.88695	4.37715	20504	41	614	6	0.977199	0.396986	19090|51869|74355|105377|226151|237211	Prkdc|Rif1|Smchd1|Slf1|Slf2|Fancb
GO:0034105	GO Biological Processes	positive regulation of tissue remodeling	-2.87382	12.5228	5.72722	20504	8	614	3	0.488599	0.281403	19055|19877|19878	Ppp3ca|Rock1|Rock2
GO:0018344	GO Biological Processes	protein geranylgeranylation	-2.87382	12.5228	5.72722	20504	8	614	3	0.488599	0.281403	12662|12663|225467	Chm|Chml|Pggt1b
GO:0008291	GO Biological Processes	acetylcholine metabolic process	-2.87382	12.5228	5.72722	20504	8	614	3	0.488599	0.281403	12038|12647|63993	Bche|Chat|Slc5a7
GO:1900619	GO Biological Processes	acetate ester metabolic process	-2.87382	12.5228	5.72722	20504	8	614	3	0.488599	0.281403	12038|12647|63993	Bche|Chat|Slc5a7
GO:0034085	GO Biological Processes	establishment of sister chromatid cohesion	-2.87382	12.5228	5.72722	20504	8	614	3	0.488599	0.281403	71175|72117|218914	Nipbl|Naa50|Wapl
GO:0048538	GO Biological Processes	thymus development	-2.86791	4.17427	4.17915	20504	56	614	7	1.14007	0.428441	11789|11920|12043|12298|19090|109880|268564	Apc|Atm|Bcl2|Cacnb4|Prkdc|Braf|Zbtb1
GO:0090068	GO Biological Processes	positive regulation of cell cycle process	-2.84503	2.27992	3.5702	20504	249	614	17	2.76873	0.662154	11799|18148|19878|22589|26554|68053|83946|105377|108989|109333|211660|214498|219103|225160|226026|226151|319675	Birc5|Npm1|Rock2|Atrx|Cul3|Ubxn2b|Phip|Slf1|Tpr|Pkn2|Cspp1|Cdc73|Cenpj|Thoc1|Smc5|Slf2|Cep295
GO:0019079	GO Biological Processes	viral genome replication	-2.84183	2.91536	3.78905	20504	126	614	11	1.79153	0.535306	12043|14265|19106|19878|21974|75339|109333|216238|218850|235047|240255	Bcl2|Fmr1|Eif2ak2|Rock2|Top2b|Mphosph8|Pkn2|Eea1|Tasor|Zfp809|Ythdc2
GO:0000723	GO Biological Processes	telomere maintenance	-2.84183	2.91536	3.78905	20504	126	614	11	1.79153	0.535306	11920|15519|19090|19360|22589|30877|51869|67241|70640|226026|233789	Atm|Hsp90aa1|Prkdc|Rad50|Atrx|Gnl3|Rif1|Smc6|Dcp2|Smc5|Smg1
GO:0017148	GO Biological Processes	negative regulation of translation	-2.82993	2.51354	3.64321	20504	186	614	14	2.28013	0.602403	14265|14359|15473|19106|19317|19735|19877|19878|70640|76850|108989|214150|231464|319817	Fmr1|Fxr1|Rida|Eif2ak2|Qk|Rgs2|Rock1|Rock2|Dcp2|Ago4|Tpr|Ago3|Cnot6l|Rc3h2
GO:0018105	GO Biological Processes	peptidyl-serine phosphorylation	-2.82591	2.06258	3.47127	20504	340	614	21	3.4202	0.733474	11920|12043|12389|12747|13488|15519|17973|18706|19090|19877|19878|21969|72508|83946|100986|109333|109880|110651|170755|233789|269582	Atm|Bcl2|Cav1|Clk1|Drd1|Hsp90aa1|Nck1|Pik3ca|Prkdc|Rock1|Rock2|Top1|Rps6kb1|Phip|Akap9|Pkn2|Braf|Rps6ka3|Sgk3|Smg1|Clspn
GO:1902117	GO Biological Processes	positive regulation of organelle assembly	-2.82402	3.65963	3.99957	20504	73	614	8	1.30293	0.457645	17427|101565|108686|219103|231464|235072|319675|381644	Mns1|Ccp110|Ccdc88a|Cenpj|Cnot6l|Septin7|Cep295|Cep135
GO:0072698	GO Biological Processes	protein localization to microtubule cytoskeleton	-2.82217	4.10103	4.11912	20504	57	614	7	1.14007	0.428441	11789|18080|18536|68053|74081|77048|320191	Apc|Nin|Pcm1|Ubxn2b|Cep350|Cep83|Hook3
GO:0010528	GO Biological Processes	regulation of transposition	-2.80971	5.75761	4.50455	20504	29	614	5	0.814332	0.362695	212281|238690|268670|408068|100416706	Zfp729a|Zfp458|Zfp759|Zfp738|Zfp729b
GO:0010529	GO Biological Processes	negative regulation of transposition	-2.80971	5.75761	4.50455	20504	29	614	5	0.814332	0.362695	212281|238690|268670|408068|100416706	Zfp729a|Zfp458|Zfp759|Zfp738|Zfp729b
GO:0006282	GO Biological Processes	regulation of DNA repair	-2.78666	2.86981	3.72836	20504	128	614	11	1.79153	0.535306	19090|26430|51869|74355|93759|105377|110052|226151|232314|235626|237211	Prkdc|Parg|Rif1|Smchd1|Sirt1|Slf1|Dek|Slf2|Ppp4r2|Setd2|Fancb
GO:0051298	GO Biological Processes	centrosome duplication	-2.74794	3.56204	3.90543	20504	75	614	8	1.30293	0.457645	18148|19878|67064|93759|101565|219103|319675|381644	Npm1|Rock2|Chmp1b|Sirt1|Ccp110|Cenpj|Cep295|Cep135
GO:0051236	GO Biological Processes	establishment of RNA localization	-2.72323	2.67153	3.61003	20504	150	614	12	1.9544	0.558646	11920|14265|18148|19317|19386|20823|108989|225160|226747|235626|331401|100042165	Atm|Fmr1|Npm1|Qk|Ranbp2|Ssb|Tpr|Thoc1|Ahctf1|Setd2|Thoc2|Thoc2l
GO:0006310	GO Biological Processes	DNA recombination	-2.71612	2.10794	3.40224	20504	301	614	19	3.09446	0.698848	11920|13990|19090|19360|19714|21974|51869|67241|71175|74355|75033|75801|97165|225160|226026|232314|235626|237211|269254	Atm|Smarcad1|Prkdc|Rad50|Rev3l|Top2b|Rif1|Smc6|Nipbl|Smchd1|Mei4|4930447C04Rik|Hmgb2|Thoc1|Smc5|Ppp4r2|Setd2|Fancb|Setx
GO:0045739	GO Biological Processes	positive regulation of DNA repair	-2.71093	3.51517	3.85955	20504	76	614	8	1.30293	0.457645	19090|26430|51869|74355|93759|105377|226151|237211	Prkdc|Parg|Rif1|Smchd1|Sirt1|Slf1|Slf2|Fancb
GO:0045876	GO Biological Processes	positive regulation of sister chromatid cohesion	-2.70748	11.1314	5.34123	20504	9	614	3	0.488599	0.281403	105377|226026|226151	Slf1|Smc5|Slf2
GO:0033129	GO Biological Processes	positive regulation of histone phosphorylation	-2.70748	11.1314	5.34123	20504	9	614	3	0.488599	0.281403	11920|14265|20874	Atm|Fmr1|Slk
GO:0032200	GO Biological Processes	telomere organization	-2.70623	2.80409	3.6395	20504	131	614	11	1.79153	0.535306	11920|15519|19090|19360|22589|30877|51869|67241|70640|226026|233789	Atm|Hsp90aa1|Prkdc|Rad50|Atrx|Gnl3|Rif1|Smc6|Dcp2|Smc5|Smg1
GO:0046661	GO Biological Processes	male sex differentiation	-2.68294	2.52398	3.52637	20504	172	614	13	2.11726	0.580974	12043|12166|16323|20346|22589|56312|76850|94246|97165|100986|108829|232286|238247	Bcl2|Bmpr1a|Inhba|Sema3a|Atrx|Nupr1|Ago4|Arid4b|Hmgb2|Akap9|Jmjd1c|Tmf1|Arid4a
GO:0007030	GO Biological Processes	Golgi organization	-2.68003	2.78284	3.61043	20504	132	614	11	1.79153	0.535306	12068|68053|70297|75985|77963|80289|100986|109181|110350|211673|217379	Bet1|Ubxn2b|Gcc2|Rab30|Hook1|Lysmd3|Akap9|Trip11|Dync2h1|Arfgef1|Ubxn2a
GO:0036124	GO Biological Processes	histone H3-K9 trimethylation	-2.66626	7.03034	4.62037	20504	19	614	4	0.651466	0.32467	22589|93759|94246|238247	Atrx|Sirt1|Arid4b|Arid4a
GO:0044380	GO Biological Processes	protein localization to cytoskeleton	-2.64922	3.83211	3.89205	20504	61	614	7	1.14007	0.428441	11789|18080|18536|68053|74081|77048|320191	Apc|Nin|Pcm1|Ubxn2b|Cep350|Cep83|Hook3
GO:0006403	GO Biological Processes	RNA localization	-2.6387	2.49496	3.47946	20504	174	614	13	2.11726	0.580974	11920|14265|18148|19317|19386|20823|70640|108989|225160|226747|235626|331401|100042165	Atm|Fmr1|Npm1|Qk|Ranbp2|Ssb|Dcp2|Tpr|Thoc1|Ahctf1|Setd2|Thoc2|Thoc2l
GO:0010948	GO Biological Processes	negative regulation of cell cycle process	-2.63801	2.12401	3.34532	20504	283	614	18	2.9316	0.68078	11789|11799|11920|12043|12298|12753|18004|18148|19090|22589|71375|101565|108989|214498|216965|218914|225160|269582	Apc|Birc5|Atm|Bcl2|Cacnb4|Clock|Nek1|Npm1|Prkdc|Atrx|Foxn3|Ccp110|Tpr|Cdc73|Taok1|Wapl|Thoc1|Clspn
GO:0034502	GO Biological Processes	protein localization to chromosome	-2.63056	3.1307	3.67649	20504	96	614	9	1.4658	0.485005	22589|30877|71175|105377|218850|218914|226026|226151|235626	Atrx|Gnl3|Nipbl|Slf1|Tasor|Wapl|Smc5|Slf2|Setd2
GO:0001570	GO Biological Processes	vasculogenesis	-2.63056	3.1307	3.67649	20504	96	614	9	1.4658	0.485005	12389|19317|99929|109905|114715|170823|235626|320910|414758	Cav1|Qk|Tiparp|Rap1a|Spred1|Glmn|Setd2|Itgb8|Zfp950
GO:0010824	GO Biological Processes	regulation of centrosome duplication	-2.62338	4.35576	4.00326	20504	46	614	6	0.977199	0.396986	18148|19878|67064|93759|219103|319675	Npm1|Rock2|Chmp1b|Sirt1|Cenpj|Cep295
GO:0046854	GO Biological Processes	phosphatidylinositol phosphate biosynthetic process	-2.62338	4.35576	4.00326	20504	46	614	6	0.977199	0.396986	12700|18704|18706|67296|213056|233789	Cish|Pik3c2a|Pik3ca|Socs4|Fam126b|Smg1
GO:0032196	GO Biological Processes	transposition	-2.61241	5.21783	4.19527	20504	32	614	5	0.814332	0.362695	212281|238690|268670|408068|100416706	Zfp729a|Zfp458|Zfp759|Zfp738|Zfp729b
GO:0031116	GO Biological Processes	positive regulation of microtubule polymerization	-2.61241	5.21783	4.19527	20504	32	614	5	0.814332	0.362695	11789|12389|18080|100986|328108	Apc|Cav1|Nin|Akap9|Togaram1
GO:0032886	GO Biological Processes	regulation of microtubule-based process	-2.6114	2.1668	3.3396	20504	262	614	17	2.76873	0.662154	11789|12389|18080|18148|19877|19878|21338|51938|67064|93759|100986|108989|215351|216965|219103|319675|328108	Apc|Cav1|Nin|Npm1|Rock1|Rock2|Tacr3|Ccdc39|Chmp1b|Sirt1|Akap9|Tpr|Senp6|Taok1|Cenpj|Cep295|Togaram1
GO:0071426	GO Biological Processes	ribonucleoprotein complex export from nucleus	-2.60377	3.38168	3.72642	20504	79	614	8	1.30293	0.457645	18148|20823|24015|108989|225160|235626|331401|100042165	Npm1|Ssb|Abce1|Tpr|Thoc1|Setd2|Thoc2|Thoc2l
GO:0071166	GO Biological Processes	ribonucleoprotein complex localization	-2.56928	3.33941	3.68347	20504	80	614	8	1.30293	0.457645	18148|20823|24015|108989|225160|235626|331401|100042165	Npm1|Ssb|Abce1|Tpr|Thoc1|Setd2|Thoc2|Thoc2l
GO:0046784	GO Biological Processes	viral mRNA export from host cell nucleus	-2.5623	10.0182	5.01169	20504	10	614	3	0.488599	0.281403	225160|331401|100042165	Thoc1|Thoc2|Thoc2l
GO:1902033	GO Biological Processes	regulation of hematopoietic stem cell proliferation	-2.5623	10.0182	5.01169	20504	10	614	3	0.488599	0.281403	17311|19106|381695	Kitl|Eif2ak2|N4bp2l2
GO:0031503	GO Biological Processes	protein-containing complex localization	-2.56027	2.14227	3.2883	20504	265	614	17	2.76873	0.662154	11799|16573|18148|18536|19893|20823|24015|67694|76380|100986|108989|109905|110350|225160|235626|331401|100042165	Birc5|Kif5b|Npm1|Pcm1|Rpgr|Ssb|Abce1|Ift74|Cep112|Akap9|Tpr|Rap1a|Dync2h1|Thoc1|Setd2|Thoc2|Thoc2l
GO:0031334	GO Biological Processes	positive regulation of protein-containing complex assembly	-2.5528	2.19879	3.30287	20504	243	614	16	2.60586	0.642922	11789|11920|12389|12912|15519|17973|18080|56193|67089|70839|75739|99889|100986|105377|226151|328108	Apc|Atm|Cav1|Creb1|Hsp90aa1|Nck1|Nin|Plek|Psmc6|P2ry12|Mpp7|Arfip1|Akap9|Slf1|Slf2|Togaram1
GO:0071826	GO Biological Processes	ribonucleoprotein complex subunit organization	-2.55258	2.4389	3.38758	20504	178	614	13	2.11726	0.580974	11920|14105|15519|16573|19090|26908|66877|67684|76850|214150|214498|269254|328110	Atm|Srsf10|Hsp90aa1|Kif5b|Prkdc|Eif2s3y|Crnkl1|Luc7l3|Ago4|Ago3|Cdc73|Setx|Prpf39
GO:1903311	GO Biological Processes	regulation of mRNA metabolic process	-2.4771	2.05152	3.18516	20504	293	614	18	2.9316	0.68078	14105|14265|14359|15473|18148|19317|19877|19878|66660|67039|70640|105559|170791|214498|231464|237859|319817|380601	Srsf10|Fmr1|Fxr1|Rida|Npm1|Qk|Rock1|Rock2|Sltm|Rbm25|Dcp2|Mbnl2|Rbm39|Cdc73|Cnot6l|Nsrp1|Rc3h2|Fastkd5
GO:0046545	GO Biological Processes	development of primary female sexual characteristics	-2.45849	2.75985	3.41121	20504	121	614	10	1.62866	0.510818	11920|12043|13134|16323|17311|22215|22764|56312|93759|99929	Atm|Bcl2|Dach1|Inhba|Kitl|Ube3a|Zfx|Nupr1|Sirt1|Tiparp
GO:0010667	GO Biological Processes	negative regulation of cardiac muscle cell apoptotic process	-2.437	4.77059	3.92257	20504	35	614	5	0.814332	0.362695	12043|18148|19317|56312|93759	Bcl2|Npm1|Qk|Nupr1|Sirt1
GO:0034454	GO Biological Processes	microtubule anchoring at centrosome	-2.43371	9.10749	4.72559	20504	11	614	3	0.488599	0.281403	18080|18536|320191	Nin|Pcm1|Hook3
GO:1904779	GO Biological Processes	regulation of protein localization to centrosome	-2.43371	9.10749	4.72559	20504	11	614	3	0.488599	0.281403	11789|18080|68053	Apc|Nin|Ubxn2b
GO:0044417	GO Biological Processes	translocation of molecules into host	-2.43371	9.10749	4.72559	20504	11	614	3	0.488599	0.281403	225160|331401|100042165	Thoc1|Thoc2|Thoc2l
GO:0071044	GO Biological Processes	histone mRNA catabolic process	-2.43371	9.10749	4.72559	20504	11	614	3	0.488599	0.281403	11920|20823|70640	Atm|Ssb|Dcp2
GO:0060009	GO Biological Processes	Sertoli cell development	-2.4213	6.07166	4.18168	20504	22	614	4	0.651466	0.32467	22589|94246|100986|238247	Atrx|Arid4b|Akap9|Arid4a
GO:0000281	GO Biological Processes	mitotic cytokinesis	-2.41632	3.48894	3.58524	20504	67	614	7	1.14007	0.428441	11789|11799|19877|19878|67064|68743|235072	Apc|Birc5|Rock1|Rock2|Chmp1b|Anln|Septin7
GO:0009636	GO Biological Processes	response to toxic substance	-2.40746	2.71497	3.35175	20504	123	614	10	1.62866	0.510818	11668|12043|15551|15567|19106|20269|26570|56312|214084|218914	Aldh1a1|Bcl2|Htr1b|Slc6a4|Eif2ak2|Scn3a|Slc7a11|Nupr1|Slc18a2|Wapl
GO:0051493	GO Biological Processes	regulation of cytoskeleton organization	-2.40487	1.72198	2.99578	20504	543	614	28	4.56026	0.841929	11789|12389|12488|14758|17973|18080|18148|18706|19877|19878|56193|67064|72425|73910|74194|75339|99889|100986|108686|108989|109880|211673|215351|216965|218397|219103|319675|328108	Apc|Cav1|Cd2ap|Gpm6b|Nck1|Nin|Npm1|Pik3ca|Rock1|Rock2|Plek|Chmp1b|Katnbl1|Arhgap18|Rnd3|Mphosph8|Arfip1|Akap9|Ccdc88a|Tpr|Braf|Arfgef1|Senp6|Taok1|Rasa1|Cenpj|Cep295|Togaram1
GO:0031112	GO Biological Processes	positive regulation of microtubule polymerization or depolymerization	-2.3827	4.63807	3.83849	20504	36	614	5	0.814332	0.362695	11789|12389|18080|100986|328108	Apc|Cav1|Nin|Akap9|Togaram1
GO:0006260	GO Biological Processes	DNA replication	-2.38188	2.11188	3.12659	20504	253	614	16	2.60586	0.642922	12301|13006|13134|18148|19714|21969|22589|22791|56878|71521|77805|108686|217578|218914|225160|665775	Cacybp|Smc3|Dach1|Npm1|Rev3l|Top1|Atrx|Dnajc2|Rbms1|Pds5a|Esco1|Ccdc88a|Baz1a|Wapl|Thoc1|Bod1l
GO:0050779	GO Biological Processes	RNA destabilization	-2.37426	3.10643	3.43926	20504	86	614	8	1.30293	0.457645	15473|19317|19877|19878|70640|231464|319817|380669	Rida|Qk|Rock1|Rock2|Dcp2|Cnot6l|Rc3h2|Lin28b
GO:0051983	GO Biological Processes	regulation of chromosome segregation	-2.37426	3.10643	3.43926	20504	86	614	8	1.30293	0.457645	11789|11799|11920|26554|67241|108989|218914|226026	Apc|Birc5|Atm|Cul3|Smc6|Tpr|Wapl|Smc5
GO:2001251	GO Biological Processes	negative regulation of chromosome organization	-2.37426	3.10643	3.43926	20504	86	614	8	1.30293	0.457645	11789|11799|11920|19360|22589|70640|108989|218914	Apc|Birc5|Atm|Rad50|Atrx|Dcp2|Tpr|Wapl
GO:0034249	GO Biological Processes	negative regulation of cellular amide metabolic process	-2.36672	2.23693	3.1579	20504	209	614	14	2.28013	0.602403	14265|14359|15473|19106|19317|19735|19877|19878|70640|76850|108989|214150|231464|319817	Fmr1|Fxr1|Rida|Eif2ak2|Qk|Rgs2|Rock1|Rock2|Dcp2|Ago4|Tpr|Ago3|Cnot6l|Rc3h2
GO:0048285	GO Biological Processes	organelle fission	-2.36327	1.7505	2.97279	20504	496	614	26	4.23453	0.812686	11789|11799|11920|13006|14211|21974|22589|26554|67064|68053|70099|71175|71521|72117|75033|75801|76850|83946|100710|105377|108989|217716|218850|226026|226151|328108	Apc|Birc5|Atm|Smc3|Smc2|Top2b|Atrx|Cul3|Chmp1b|Ubxn2b|Smc4|Nipbl|Pds5a|Naa50|Mei4|4930447C04Rik|Ago4|Phip|Pds5b|Slf1|Tpr|Mlh3|Tasor|Smc5|Slf2|Togaram1
GO:0043487	GO Biological Processes	regulation of RNA stability	-2.36176	2.41403	3.21392	20504	166	614	12	1.9544	0.558646	14265|14359|15473|18148|19317|19877|19878|70640|231464|319817|380601|380669	Fmr1|Fxr1|Rida|Npm1|Qk|Rock1|Rock2|Dcp2|Cnot6l|Rc3h2|Fastkd5|Lin28b
GO:0046605	GO Biological Processes	regulation of centrosome cycle	-2.35171	3.85317	3.6194	20504	52	614	6	0.977199	0.396986	18148|19878|67064|93759|219103|319675	Npm1|Rock2|Chmp1b|Sirt1|Cenpj|Cep295
GO:0000413	GO Biological Processes	protein peptidyl-prolyl isomerization	-2.3486	5.80768	4.05321	20504	23	614	4	0.651466	0.32467	18087|19386|67418|228005	Nktr|Ranbp2|Ppil4|Ppig
GO:0071514	GO Biological Processes	genetic imprinting	-2.33029	4.51272	3.75745	20504	37	614	5	0.814332	0.362695	18706|73884|94246|235682|238247	Pik3ca|Zdbf2|Arid4b|Zfp445|Arid4a
GO:0055090	GO Biological Processes	acylglycerol homeostasis	-2.33029	4.51272	3.75745	20504	37	614	5	0.814332	0.362695	16956|19883|67452|93759|327987	Lpl|Rora|Pnpla8|Sirt1|Med13
GO:0070328	GO Biological Processes	triglyceride homeostasis	-2.33029	4.51272	3.75745	20504	37	614	5	0.814332	0.362695	16956|19883|67452|93759|327987	Lpl|Rora|Pnpla8|Sirt1|Med13
GO:0042770	GO Biological Processes	signal transduction in response to DNA damage	-2.3204	2.3853	3.16767	20504	168	614	12	1.9544	0.558646	11920|12753|18004|18148|19090|22589|71375|93759|114715|216965|225160|269582	Atm|Clock|Nek1|Npm1|Prkdc|Atrx|Foxn3|Sirt1|Spred1|Taok1|Thoc1|Clspn
GO:0050657	GO Biological Processes	nucleic acid transport	-2.31975	2.49888	3.20438	20504	147	614	11	1.79153	0.535306	14265|18148|19317|19386|20823|108989|225160|226747|235626|331401|100042165	Fmr1|Npm1|Qk|Ranbp2|Ssb|Tpr|Thoc1|Ahctf1|Setd2|Thoc2|Thoc2l
GO:0050658	GO Biological Processes	RNA transport	-2.31975	2.49888	3.20438	20504	147	614	11	1.79153	0.535306	14265|18148|19317|19386|20823|108989|225160|226747|235626|331401|100042165	Fmr1|Npm1|Qk|Ranbp2|Ssb|Tpr|Thoc1|Ahctf1|Setd2|Thoc2|Thoc2l
GO:0031453	GO Biological Processes	positive regulation of heterochromatin assembly	-2.31847	8.34853	4.47378	20504	12	614	3	0.488599	0.281403	75339|108989|218850	Mphosph8|Tpr|Tasor
GO:0045869	GO Biological Processes	negative regulation of single stranded viral RNA replication via double stranded DNA intermediate	-2.31847	8.34853	4.47378	20504	12	614	3	0.488599	0.281403	75339|218850|235047	Mphosph8|Tasor|Zfp809
GO:0120263	GO Biological Processes	positive regulation of heterochromatin organization	-2.31847	8.34853	4.47378	20504	12	614	3	0.488599	0.281403	75339|108989|218850	Mphosph8|Tpr|Tasor
GO:0046929	GO Biological Processes	negative regulation of neurotransmitter secretion	-2.31847	8.34853	4.47378	20504	12	614	3	0.488599	0.281403	14265|109880|109905	Fmr1|Braf|Rap1a
GO:1902036	GO Biological Processes	regulation of hematopoietic stem cell differentiation	-2.31847	8.34853	4.47378	20504	12	614	3	0.488599	0.281403	19090|19106|381695	Prkdc|Eif2ak2|N4bp2l2
GO:0051610	GO Biological Processes	serotonin uptake	-2.31847	8.34853	4.47378	20504	12	614	3	0.488599	0.281403	14758|15567|214084	Gpm6b|Slc6a4|Slc18a2
GO:0010998	GO Biological Processes	regulation of translational initiation by eIF2 alpha phosphorylation	-2.31847	8.34853	4.47378	20504	12	614	3	0.488599	0.281403	17973|18148|100037258	Nck1|Npm1|Dnajc3
GO:0001505	GO Biological Processes	regulation of neurotransmitter levels	-2.30074	2.07095	3.04149	20504	258	614	16	2.60586	0.642922	12038|12298|12647|13488|14265|14395|14758|15551|15567|22343|63993|78771|109880|109905|208898|214084	Bche|Cacnb4|Chat|Drd1|Fmr1|Gabra2|Gpm6b|Htr1b|Slc6a4|Lin7c|Slc5a7|Mctp1|Braf|Rap1a|Unc13c|Slc18a2
GO:0048232	GO Biological Processes	male gamete generation	-2.29655	1.6406	2.87174	20504	631	614	31	5.04886	0.883614	11920|12753|17427|18000|18004|19317|19735|22589|22694|22696|22764|56291|75033|75801|76850|77963|78619|93759|94246|97165|100986|103554|195434|211484|217716|229227|232286|235072|238247|240255|269254	Atm|Clock|Mns1|Septin2|Nek1|Qk|Rgs2|Atrx|Zfp35|Zfp37|Zfx|Styx|Mei4|4930447C04Rik|Ago4|Hook1|Zfp449|Sirt1|Arid4b|Hmgb2|Akap9|Psme4|Utp14b|Tsga10|Mlh3|4932438A13Rik|Tmf1|Septin7|Arid4a|Ythdc2|Setx
GO:0031058	GO Biological Processes	positive regulation of histone modification	-2.28747	2.78284	3.26384	20504	108	614	9	1.4658	0.485005	11920|14265|16392|17765|20874|51869|67367|71175|93759	Atm|Fmr1|Isl1|Mtf2|Slk|Rif1|Paxbp1|Nipbl|Sirt1
GO:0048145	GO Biological Processes	regulation of fibroblast proliferation	-2.28747	2.78284	3.26384	20504	108	614	9	1.4658	0.485005	12912|13134|19090|56312|60599|71785|214498|218397|218914	Creb1|Dach1|Prkdc|Nupr1|Trp53inp1|Pdgfd|Cdc73|Rasa1|Wapl
GO:0044346	GO Biological Processes	fibroblast apoptotic process	-2.27967	5.56569	3.93208	20504	24	614	4	0.651466	0.32467	18706|26554|93759|98267	Pik3ca|Cul3|Sirt1|Stk17b
GO:0010664	GO Biological Processes	negative regulation of striated muscle cell apoptotic process	-2.27964	4.39397	3.67924	20504	38	614	5	0.814332	0.362695	12043|18148|19317|56312|93759	Bcl2|Npm1|Qk|Nupr1|Sirt1
GO:0071634	GO Biological Processes	regulation of transforming growth factor beta production	-2.27964	4.39397	3.67924	20504	38	614	5	0.814332	0.362695	12166|12488|12912|17221|320910	Bmpr1a|Cd2ap|Creb1|Cd46|Itgb8
GO:2000144	GO Biological Processes	positive regulation of DNA-templated transcription, initiation	-2.27964	4.39397	3.67924	20504	38	614	5	0.814332	0.362695	12912|67089|72567|269254|327987	Creb1|Psmc6|Bclaf1|Setx|Med13
GO:0050684	GO Biological Processes	regulation of mRNA processing	-2.27596	2.46534	3.15407	20504	149	614	11	1.79153	0.535306	14105|14265|14359|18148|19317|66660|67039|105559|170791|214498|237859	Srsf10|Fmr1|Fxr1|Npm1|Qk|Sltm|Rbm25|Mbnl2|Rbm39|Cdc73|Nsrp1
GO:0022618	GO Biological Processes	ribonucleoprotein complex assembly	-2.25981	2.34345	3.09952	20504	171	614	12	1.9544	0.558646	11920|14105|15519|19090|26908|66877|67684|76850|214150|214498|269254|328110	Atm|Srsf10|Hsp90aa1|Prkdc|Eif2s3y|Crnkl1|Luc7l3|Ago4|Ago3|Cdc73|Setx|Prpf39
GO:0006275	GO Biological Processes	regulation of DNA replication	-2.23566	2.73225	3.20059	20504	110	614	9	1.4658	0.485005	12301|13006|13134|18148|22589|71521|77805|108686|218914	Cacybp|Smc3|Dach1|Npm1|Atrx|Pds5a|Esco1|Ccdc88a|Wapl
GO:0051567	GO Biological Processes	histone H3-K9 methylation	-2.23067	4.2813	3.60369	20504	39	614	5	0.814332	0.362695	22589|51869|93759|94246|238247	Atrx|Rif1|Sirt1|Arid4b|Arid4a
GO:0043628	GO Biological Processes	ncRNA 3'-end processing	-2.23067	4.2813	3.60369	20504	39	614	5	0.814332	0.362695	18130|20823|52575|72656|236790	Ints6|Ssb|Trmt10c|Ints8|Ints6l
GO:1902857	GO Biological Processes	positive regulation of non-motile cilium assembly	-2.21421	7.70634	4.24963	20504	13	614	3	0.488599	0.281403	219103|235072|381644	Cenpj|Septin7|Cep135
GO:1905269	GO Biological Processes	positive regulation of chromatin organization	-2.21421	7.70634	4.24963	20504	13	614	3	0.488599	0.281403	75339|108989|218850	Mphosph8|Tpr|Tasor
GO:0072393	GO Biological Processes	microtubule anchoring at microtubule organizing center	-2.21421	7.70634	4.24963	20504	13	614	3	0.488599	0.281403	18080|18536|320191	Nin|Pcm1|Hook3
GO:0038166	GO Biological Processes	angiotensin-activated signaling pathway	-2.21421	7.70634	4.24963	20504	13	614	3	0.488599	0.281403	12389|19877|19878	Cav1|Rock1|Rock2
GO:0097709	GO Biological Processes	connective tissue replacement	-2.21421	7.70634	4.24963	20504	13	614	3	0.488599	0.281403	19055|19877|19878	Ppp3ca|Rock1|Rock2
GO:0000012	GO Biological Processes	single strand break repair	-2.21421	7.70634	4.24963	20504	13	614	3	0.488599	0.281403	14211|70099|93759	Smc2|Smc4|Sirt1
GO:0046831	GO Biological Processes	regulation of RNA export from nucleus	-2.21421	7.70634	4.24963	20504	13	614	3	0.488599	0.281403	108989|235626|331401	Tpr|Setd2|Thoc2
GO:0043488	GO Biological Processes	regulation of mRNA stability	-2.21197	2.41668	3.08011	20504	152	614	11	1.79153	0.535306	14265|14359|15473|18148|19317|19877|19878|70640|231464|319817|380601	Fmr1|Fxr1|Rida|Npm1|Qk|Rock1|Rock2|Dcp2|Cnot6l|Rc3h2|Fastkd5
GO:0048024	GO Biological Processes	regulation of mRNA splicing, via spliceosome	-2.21027	2.70763	3.1695	20504	111	614	9	1.4658	0.485005	14105|14265|14359|18148|19317|67039|105559|170791|237859	Srsf10|Fmr1|Fxr1|Npm1|Qk|Rbm25|Mbnl2|Rbm39|Nsrp1
GO:0048144	GO Biological Processes	fibroblast proliferation	-2.21027	2.70763	3.1695	20504	111	614	9	1.4658	0.485005	12912|13134|19090|56312|60599|71785|214498|218397|218914	Creb1|Dach1|Prkdc|Nupr1|Trp53inp1|Pdgfd|Cdc73|Rasa1|Wapl
GO:0031056	GO Biological Processes	regulation of histone modification	-2.20091	2.30304	3.03278	20504	174	614	12	1.9544	0.558646	11920|14265|16392|17765|20874|22589|26430|51869|67367|71175|72612|93759	Atm|Fmr1|Isl1|Mtf2|Slk|Atrx|Parg|Rif1|Paxbp1|Nipbl|Hpf1|Sirt1
GO:1902116	GO Biological Processes	negative regulation of organelle assembly	-2.18329	4.17427	3.53064	20504	40	614	5	0.814332	0.362695	17772|52184|56312|76983|101565	Mtm1|Odf2l|Nupr1|Scfd1|Ccp110
GO:0060968	GO Biological Processes	regulation of gene silencing	-2.17803	3.1589	3.26882	20504	74	614	7	1.14007	0.428441	14265|14359|19055|75339|108989|218850|380669	Fmr1|Fxr1|Ppp3ca|Mphosph8|Tpr|Tasor|Lin28b
GO:0034470	GO Biological Processes	ncRNA processing	-2.17743	1.84498	2.84987	20504	362	614	20	3.25733	0.7164	18130|18148|19090|20823|52575|66580|67049|67205|67667|70930|72515|72656|76850|77591|94061|108943|195434|214150|236790|380669	Ints6|Npm1|Prkdc|Ssb|Trmt10c|Esf1|Pus3|Utp11|Alkbh8|Nol8|Wdr43|Ints8|Ago4|Ddx10|Mrpl1|Trmt10a|Utp14b|Ago3|Ints6l|Lin28b
GO:0034655	GO Biological Processes	nucleobase-containing compound catabolic process	-2.17323	1.81208	2.83368	20504	387	614	21	3.4202	0.733474	11615|11920|14265|14359|15473|18148|19317|19877|19878|20823|68134|70640|76850|214150|231464|233789|237886|319817|326622|380601|380669	Ahcyl|Atm|Fmr1|Fxr1|Rida|Npm1|Qk|Rock1|Rock2|Ssb|Upf3b|Dcp2|Ago4|Ago3|Cnot6l|Smg1|Slfn9|Rc3h2|Upf2|Fastkd5|Lin28b
GO:0061640	GO Biological Processes	cytoskeleton-dependent cytokinesis	-2.16966	2.87261	3.18004	20504	93	614	8	1.30293	0.457645	11789|11799|18000|19877|19878|67064|68743|235072	Apc|Birc5|Septin2|Rock1|Rock2|Chmp1b|Anln|Septin7
GO:0035304	GO Biological Processes	regulation of protein dephosphorylation	-2.16966	2.87261	3.18004	20504	93	614	8	1.30293	0.457645	13003|19877|19878|22027|66385|109700|382030|665775	Vcan|Rock1|Rock2|Hsp90b1|Ppp1r7|Itga1|Cnep1r1|Bod1l
GO:0010257	GO Biological Processes	NADH dehydrogenase complex assembly	-2.15506	3.51517	3.34092	20504	57	614	6	0.977199	0.396986	17716|17717|17719|17721|17722|68493	ND1|ND2|ND4|ND5|ND6|Ndufaf4
GO:0032981	GO Biological Processes	mitochondrial respiratory chain complex I assembly	-2.15506	3.51517	3.34092	20504	57	614	6	0.977199	0.396986	17716|17717|17719|17721|17722|68493	ND1|ND2|ND4|ND5|ND6|Ndufaf4
GO:0043666	GO Biological Processes	regulation of phosphoprotein phosphatase activity	-2.15506	3.51517	3.34092	20504	57	614	6	0.977199	0.396986	13003|19877|19878|22027|109700|665775	Vcan|Rock1|Rock2|Hsp90b1|Itga1|Bod1l
GO:0007276	GO Biological Processes	gamete generation	-2.15318	1.54127	2.70793	20504	780	614	36	5.86319	0.948118	11920|12043|12753|16323|17311|17427|18000|18004|19317|19735|22589|22694|22696|22764|26900|56291|72508|75033|75801|76850|77963|78619|93759|94246|97165|100986|103554|195434|211484|217716|229227|232286|235072|238247|240255|269254	Atm|Bcl2|Clock|Inhba|Kitl|Mns1|Septin2|Nek1|Qk|Rgs2|Atrx|Zfp35|Zfp37|Zfx|Ddx3y|Styx|Rps6kb1|Mei4|4930447C04Rik|Ago4|Hook1|Zfp449|Sirt1|Arid4b|Hmgb2|Akap9|Psme4|Utp14b|Tsga10|Mlh3|4932438A13Rik|Tmf1|Septin7|Arid4a|Ythdc2|Setx
GO:0019439	GO Biological Processes	aromatic compound catabolic process	-2.15024	1.74958	2.78937	20504	439	614	23	3.74593	0.766311	11615|11920|13371|14265|14359|15473|15930|18148|19317|19877|19878|20823|68134|70640|76850|214150|231464|233789|237886|319817|326622|380601|380669	Ahcyl|Atm|Dio2|Fmr1|Fxr1|Rida|Ido1|Npm1|Qk|Rock1|Rock2|Ssb|Upf3b|Dcp2|Ago4|Ago3|Cnot6l|Smg1|Slfn9|Rc3h2|Upf2|Fastkd5|Lin28b
GO:0009791	GO Biological Processes	post-embryonic development	-2.14759	2.4921	3.0446	20504	134	614	10	1.62866	0.510818	11920|12043|22589|22764|99929|114142|214084|237500|319817|414758	Atm|Bcl2|Atrx|Zfx|Tiparp|Foxp2|Slc18a2|Tmtc3|Rc3h2|Zfp950
GO:0051054	GO Biological Processes	positive regulation of DNA metabolic process	-2.1404	2.10594	2.9109	20504	222	614	14	2.28013	0.602403	11920|15519|18148|19090|19360|22589|26430|30877|51869|74355|93759|105377|226151|237211	Atm|Hsp90aa1|Npm1|Prkdc|Rad50|Atrx|Parg|Gnl3|Rif1|Smchd1|Sirt1|Slf1|Slf2|Fancb
GO:0007623	GO Biological Processes	circadian rhythm	-2.1404	2.10594	2.9109	20504	222	614	14	2.28013	0.602403	11615|11906|12753|12912|13488|15567|19090|19878|19883|21969|22215|93759|225998|269254	Ahcyl|Zfhx3|Clock|Creb1|Drd1|Slc6a4|Prkdc|Rock2|Rora|Top1|Ube3a|Sirt1|Rorb|Setx
GO:0007099	GO Biological Processes	centriole replication	-2.1374	4.07246	3.45994	20504	41	614	5	0.814332	0.362695	18148|101565|219103|319675|381644	Npm1|Ccp110|Cenpj|Cep295|Cep135
GO:0071604	GO Biological Processes	transforming growth factor beta production	-2.1374	4.07246	3.45994	20504	41	614	5	0.814332	0.362695	12166|12488|12912|17221|320910	Bmpr1a|Cd2ap|Creb1|Cd46|Itgb8
GO:0097435	GO Biological Processes	supramolecular fiber organization	-2.12762	1.54602	2.68774	20504	756	614	35	5.70033	0.935666	11789|12043|12389|12488|16661|17772|17912|17973|18080|18536|18706|19878|20874|22027|22327|26554|56193|73910|74103|74194|75339|75415|77767|77963|99889|100986|108686|109880|211673|216965|218397|219103|234915|320191|328108	Apc|Bcl2|Cav1|Cd2ap|Krt10|Mtm1|Myo1b|Nck1|Nin|Pcm1|Pik3ca|Rock2|Slk|Hsp90b1|Vbp1|Cul3|Plek|Arhgap18|Nebl|Rnd3|Mphosph8|Arhgap12|Ermn|Hook1|Arfip1|Akap9|Ccdc88a|Braf|Arfgef1|Taok1|Rasa1|Cenpj|Cep126|Hook3|Togaram1
GO:0000724	GO Biological Processes	double-strand break repair via homologous recombination	-2.12559	2.47364	3.01821	20504	135	614	10	1.62866	0.510818	11920|19714|51869|67241|71175|74355|226026|232314|235626|237211	Atm|Rev3l|Rif1|Smc6|Nipbl|Smchd1|Smc5|Ppp4r2|Setd2|Fancb
GO:0033127	GO Biological Processes	regulation of histone phosphorylation	-2.11914	7.15589	4.04817	20504	14	614	3	0.488599	0.281403	11920|14265|20874	Atm|Fmr1|Slk
GO:1902902	GO Biological Processes	negative regulation of autophagosome assembly	-2.11914	7.15589	4.04817	20504	14	614	3	0.488599	0.281403	17772|56312|76983	Mtm1|Nupr1|Scfd1
GO:0031054	GO Biological Processes	pre-miRNA processing	-2.11914	7.15589	4.04817	20504	14	614	3	0.488599	0.281403	76850|214150|380669	Ago4|Ago3|Lin28b
GO:0010665	GO Biological Processes	regulation of cardiac muscle cell apoptotic process	-2.11849	3.45457	3.28897	20504	58	614	6	0.977199	0.396986	12043|12166|18148|19317|56312|93759	Bcl2|Bmpr1a|Npm1|Qk|Nupr1|Sirt1
GO:0009896	GO Biological Processes	positive regulation of catabolic process	-2.10654	1.68999	2.72745	20504	494	614	25	4.07166	0.797582	11789|11920|12389|14265|14679|15473|15519|18704|19317|19877|19878|26874|56312|56490|60599|66129|67296|70640|93759|99929|107568|231464|237500|319817|380669	Apc|Atm|Cav1|Fmr1|Gnai3|Rida|Hsp90aa1|Pik3c2a|Qk|Rock1|Rock2|Abcd2|Nupr1|Zbtb20|Trp53inp1|Prxl2c|Socs4|Dcp2|Sirt1|Tiparp|Wwp1|Cnot6l|Tmtc3|Rc3h2|Lin28b
GO:0006473	GO Biological Processes	protein acetylation	-2.09463	2.14913	2.8837	20504	202	614	13	2.11726	0.580974	12151|12753|16392|56312|71777|72117|74838|77805|93759|216965|217588|226026|319675	Bmi1|Clock|Isl1|Nupr1|Ing3|Naa50|Naa15|Esco1|Sirt1|Taok1|Mbip|Smc5|Cep295
GO:0060008	GO Biological Processes	Sertoli cell differentiation	-2.09247	4.94728	3.60597	20504	27	614	4	0.651466	0.32467	22589|94246|100986|238247	Atrx|Arid4b|Akap9|Arid4a
GO:0006376	GO Biological Processes	mRNA splice site selection	-2.09247	4.94728	3.60597	20504	27	614	4	0.651466	0.32467	14105|67684|269254|328110	Srsf10|Luc7l3|Setx|Prpf39
GO:0032069	GO Biological Processes	regulation of nuclease activity	-2.09247	4.94728	3.60597	20504	27	614	4	0.651466	0.32467	18148|24015|93759|97165	Npm1|Abce1|Sirt1|Hmgb2
GO:0006986	GO Biological Processes	response to unfolded protein	-2.08827	2.59092	3.01903	20504	116	614	9	1.4658	0.485005	11910|15519|17973|19106|66967|67118|68134|326622|100037258	Atf3|Hsp90aa1|Nck1|Eif2ak2|Edem3|Bfar|Upf3b|Upf2|Dnajc3
GO:0010656	GO Biological Processes	negative regulation of muscle cell apoptotic process	-2.08276	3.39601	3.23815	20504	59	614	6	0.977199	0.396986	12043|12389|18148|19317|56312|93759	Bcl2|Cav1|Npm1|Qk|Nupr1|Sirt1
GO:0000725	GO Biological Processes	recombinational repair	-2.08233	2.43753	2.96612	20504	137	614	10	1.62866	0.510818	11920|19714|51869|67241|71175|74355|226026|232314|235626|237211	Atm|Rev3l|Rif1|Smc6|Nipbl|Smchd1|Smc5|Ppp4r2|Setd2|Fancb
GO:0071103	GO Biological Processes	DNA conformation change	-2.07751	2.13854	2.86427	20504	203	614	13	2.11726	0.580974	14211|18148|19360|21969|21974|22589|70099|93759|93762|103554|218914|226026|268281	Smc2|Npm1|Rad50|Top1|Top2b|Atrx|Smc4|Sirt1|Smarca5|Psme4|Wapl|Smc5|Shprh
GO:0044270	GO Biological Processes	cellular nitrogen compound catabolic process	-2.06755	1.74506	2.7139	20504	421	614	22	3.58306	0.750101	11615|11920|14265|14359|15473|15930|18148|19317|19877|19878|20823|68134|70640|76850|214150|231464|233789|237886|319817|326622|380601|380669	Ahcyl|Atm|Fmr1|Fxr1|Rida|Ido1|Npm1|Qk|Rock1|Rock2|Ssb|Upf3b|Dcp2|Ago4|Ago3|Cnot6l|Smg1|Slfn9|Rc3h2|Upf2|Fastkd5|Lin28b
GO:0051028	GO Biological Processes	mRNA transport	-2.06481	2.56878	2.98988	20504	117	614	9	1.4658	0.485005	14265|19317|19386|108989|225160|226747|235626|331401|100042165	Fmr1|Qk|Ranbp2|Tpr|Thoc1|Ahctf1|Setd2|Thoc2|Thoc2l
GO:0035966	GO Biological Processes	response to topologically incorrect protein	-2.06106	2.41986	2.94042	20504	138	614	10	1.62866	0.510818	11910|15519|17973|19106|26554|66967|67118|68134|326622|100037258	Atf3|Hsp90aa1|Nck1|Eif2ak2|Cul3|Edem3|Bfar|Upf3b|Upf2|Dnajc3
GO:0051495	GO Biological Processes	positive regulation of cytoskeleton organization	-2.05929	2.05955	2.82038	20504	227	614	14	2.28013	0.602403	11789|12389|17973|18080|19878|56193|72425|99889|100986|108686|109880|219103|319675|328108	Apc|Cav1|Nck1|Nin|Rock2|Plek|Katnbl1|Arfip1|Akap9|Ccdc88a|Braf|Cenpj|Cep295|Togaram1
GO:0046700	GO Biological Processes	heterocycle catabolic process	-2.05623	1.74093	2.70211	20504	422	614	22	3.58306	0.750101	11615|11920|14265|14359|15473|15930|18148|19317|19877|19878|20823|68134|70640|76850|214150|231464|233789|237886|319817|326622|380601|380669	Ahcyl|Atm|Fmr1|Fxr1|Rida|Ido1|Npm1|Qk|Rock1|Rock2|Ssb|Upf3b|Dcp2|Ago4|Ago3|Cnot6l|Smg1|Slfn9|Rc3h2|Upf2|Fastkd5|Lin28b
GO:0008585	GO Biological Processes	female gonad development	-2.04166	2.54701	2.96104	20504	118	614	9	1.4658	0.485005	11920|12043|16323|17311|22215|22764|56312|93759|99929	Atm|Bcl2|Inhba|Kitl|Ube3a|Zfx|Nupr1|Sirt1|Tiparp
GO:0006837	GO Biological Processes	serotonin transport	-2.03573	4.77059	3.50785	20504	28	614	4	0.651466	0.32467	14758|15551|15567|214084	Gpm6b|Htr1b|Slc6a4|Slc18a2
GO:0045844	GO Biological Processes	positive regulation of striated muscle tissue development	-2.03573	4.77059	3.50785	20504	28	614	4	0.651466	0.32467	12043|12912|17772|72508	Bcl2|Creb1|Mtm1|Rps6kb1
GO:0048636	GO Biological Processes	positive regulation of muscle organ development	-2.03573	4.77059	3.50785	20504	28	614	4	0.651466	0.32467	12043|12912|17772|72508	Bcl2|Creb1|Mtm1|Rps6kb1
GO:0043558	GO Biological Processes	regulation of translational initiation in response to stress	-2.03188	6.67883	3.86562	20504	15	614	3	0.488599	0.281403	17973|18148|100037258	Nck1|Npm1|Dnajc3
GO:2000811	GO Biological Processes	negative regulation of anoikis	-2.03188	6.67883	3.86562	20504	15	614	3	0.488599	0.281403	12043|12389|18706	Bcl2|Cav1|Pik3ca
GO:0061013	GO Biological Processes	regulation of mRNA catabolic process	-2.03145	2.28159	2.86833	20504	161	614	11	1.79153	0.535306	14265|14359|15473|18148|19317|19877|19878|70640|231464|319817|380601	Fmr1|Fxr1|Rida|Npm1|Qk|Rock1|Rock2|Dcp2|Cnot6l|Rc3h2|Fastkd5
GO:0006405	GO Biological Processes	RNA export from nucleus	-2.02618	2.95897	3.06504	20504	79	614	7	1.14007	0.428441	18148|20823|108989|225160|235626|331401|100042165	Npm1|Ssb|Tpr|Thoc1|Setd2|Thoc2|Thoc2l
GO:0031331	GO Biological Processes	positive regulation of cellular catabolic process	-2.02261	1.72864	2.66692	20504	425	614	22	3.58306	0.750101	11920|12389|14265|14679|15473|15519|18704|19317|19877|19878|26874|56312|56490|60599|66129|67296|70640|93759|231464|237500|319817|380669	Atm|Cav1|Fmr1|Gnai3|Rida|Hsp90aa1|Pik3c2a|Qk|Rock1|Rock2|Abcd2|Nupr1|Zbtb20|Trp53inp1|Prxl2c|Socs4|Dcp2|Sirt1|Cnot6l|Tmtc3|Rc3h2|Lin28b
GO:0048732	GO Biological Processes	gland development	-2.01455	1.68021	2.641	20504	477	614	24	3.90879	0.78213	11789|11855|11920|12043|12166|12298|12389|12421|12912|16392|18706|18992|19090|20346|20687|22215|26554|51938|57764|109880|110829|225631|268564|326622	Apc|Arhgap5|Atm|Bcl2|Bmpr1a|Cacnb4|Cav1|Rb1cc1|Creb1|Isl1|Pik3ca|Pou3f2|Prkdc|Sema3a|Sp3|Ube3a|Cul3|Ccdc39|Ntn4|Braf|Lims1|Onecut2|Zbtb1|Upf2
GO:0010662	GO Biological Processes	regulation of striated muscle cell apoptotic process	-2.0137	3.28467	3.13972	20504	61	614	6	0.977199	0.396986	12043|12166|18148|19317|56312|93759	Bcl2|Bmpr1a|Npm1|Qk|Nupr1|Sirt1
GO:0098534	GO Biological Processes	centriole assembly	-2.00802	3.79479	3.2606	20504	44	614	5	0.814332	0.362695	18148|101565|219103|319675|381644	Npm1|Ccp110|Cenpj|Cep295|Cep135
GO:0043254	GO Biological Processes	regulation of protein-containing complex assembly	-2.00673	1.69926	2.64122	20504	452	614	23	3.74593	0.766311	11789|11920|12389|12912|15519|16392|17973|18080|19106|56193|67089|70839|73910|75339|75739|99889|100986|105377|211673|215351|218397|226151|328108	Apc|Atm|Cav1|Creb1|Hsp90aa1|Isl1|Nck1|Nin|Eif2ak2|Plek|Psmc6|P2ry12|Arhgap18|Mphosph8|Mpp7|Arfip1|Akap9|Slf1|Arfgef1|Senp6|Rasa1|Slf2|Togaram1
GO:0045930	GO Biological Processes	negative regulation of mitotic cell cycle	-1.99661	2.02389	2.74963	20504	231	614	14	2.28013	0.602403	11789|11799|11920|12043|12298|14365|19090|71375|108989|214498|216965|240255|269582|380629	Apc|Birc5|Atm|Bcl2|Cacnb4|Fzd3|Prkdc|Foxn3|Tpr|Cdc73|Taok1|Ythdc2|Clspn|Heca
GO:1901863	GO Biological Processes	positive regulation of muscle tissue development	-1.98147	4.60609	3.41428	20504	29	614	4	0.651466	0.32467	12043|12912|17772|72508	Bcl2|Creb1|Mtm1|Rps6kb1
GO:0010659	GO Biological Processes	cardiac muscle cell apoptotic process	-1.98032	3.23169	3.09203	20504	62	614	6	0.977199	0.396986	12043|12166|18148|19317|56312|93759	Bcl2|Bmpr1a|Npm1|Qk|Nupr1|Sirt1
GO:0006446	GO Biological Processes	regulation of translational initiation	-1.98032	3.23169	3.09203	20504	62	614	6	0.977199	0.396986	14265|17973|18148|72508|108989|100037258	Fmr1|Nck1|Npm1|Rps6kb1|Tpr|Dnajc3
GO:1900076	GO Biological Processes	regulation of cellular response to insulin stimulus	-1.9692	2.88591	2.988	20504	81	614	7	1.14007	0.428441	16956|17973|67972|72508|93759|232339|237542	Lpl|Nck1|Atp2b1|Rps6kb1|Sirt1|Ankrd26|Osbpl8
GO:0071300	GO Biological Processes	cellular response to retinoic acid	-1.96743	3.71046	3.19803	20504	45	614	5	0.814332	0.362695	11920|12912|22612|225998|269254	Atm|Creb1|Yes1|Rorb|Setx
GO:0015980	GO Biological Processes	energy derivation by oxidation of organic compounds	-1.96487	1.86131	2.66269	20504	305	614	17	2.76873	0.662154	12421|17705|17706|17709|17710|17711|17716|17717|17718|17719|17720|17721|17722|18706|56312|67636|73467	Rb1cc1|ATP6|ATP8|COX2|COX3|CYTB|ND1|ND2|ND3|ND4|ND4L|ND5|ND6|Pik3ca|Nupr1|Etfrf1|1700066M21Rik
GO:0001508	GO Biological Processes	action potential	-1.95827	2.33525	2.81519	20504	143	614	10	1.62866	0.510818	12298|12389|13488|14265|16518|20265|20269|83997|99526|100986	Cacnb4|Cav1|Drd1|Fmr1|Kcnj2|Scn1a|Scn3a|Slmap|Usp53|Akap9
GO:0000722	GO Biological Processes	telomere maintenance via recombination	-1.95134	6.2614	3.69902	20504	16	614	3	0.488599	0.281403	19360|67241|226026	Rad50|Smc6|Smc5
GO:0032239	GO Biological Processes	regulation of nucleobase-containing compound transport	-1.95134	6.2614	3.69902	20504	16	614	3	0.488599	0.281403	108989|235626|331401	Tpr|Setd2|Thoc2
GO:0055119	GO Biological Processes	relaxation of cardiac muscle	-1.95134	6.2614	3.69902	20504	16	614	3	0.488599	0.281403	16518|18706|19735	Kcnj2|Pik3ca|Rgs2
GO:0062099	GO Biological Processes	negative regulation of programmed necrotic cell death	-1.95134	6.2614	3.69902	20504	16	614	3	0.488599	0.281403	12389|56312|67245	Cav1|Nupr1|Peli1
GO:0030865	GO Biological Processes	cortical cytoskeleton organization	-1.94767	3.18039	3.0453	20504	63	614	6	0.977199	0.396986	19877|19878|56193|68743|74194|235072	Rock1|Rock2|Plek|Anln|Rnd3|Septin7
GO:0061157	GO Biological Processes	mRNA destabilization	-1.94145	2.85072	2.95035	20504	82	614	7	1.14007	0.428441	15473|19317|19877|19878|70640|231464|319817	Rida|Qk|Rock1|Rock2|Dcp2|Cnot6l|Rc3h2
GO:0045132	GO Biological Processes	meiotic chromosome segregation	-1.93717	2.61915	2.88022	20504	102	614	8	1.30293	0.457645	11920|14211|21974|70099|75033|75801|76850|217716	Atm|Smc2|Top2b|Smc4|Mei4|4930447C04Rik|Ago4|Mlh3
GO:1905037	GO Biological Processes	autophagosome organization	-1.93717	2.61915	2.88022	20504	102	614	8	1.30293	0.457645	12421|17772|18704|56312|60599|68053|76983|217379	Rb1cc1|Mtm1|Pik3c2a|Nupr1|Trp53inp1|Ubxn2b|Scfd1|Ubxn2a
GO:2001032	GO Biological Processes	regulation of double-strand break repair via nonhomologous end joining	-1.92951	4.45255	3.32487	20504	30	614	4	0.651466	0.32467	19090|51869|74355|110052	Prkdc|Rif1|Smchd1|Dek
GO:1900273	GO Biological Processes	positive regulation of long-term synaptic potentiation	-1.92951	4.45255	3.32487	20504	30	614	4	0.651466	0.32467	12912|13488|14265|17380	Creb1|Drd1|Fmr1|Mme
GO:0003148	GO Biological Processes	outflow tract septum morphogenesis	-1.92951	4.45255	3.32487	20504	30	614	4	0.651466	0.32467	12166|12168|16392|218772	Bmpr1a|Bmpr2|Isl1|Rarb
GO:0000245	GO Biological Processes	spliceosomal complex assembly	-1.928	3.6298	3.13722	20504	46	614	5	0.814332	0.362695	14105|66877|67684|269254|328110	Srsf10|Crnkl1|Luc7l3|Setx|Prpf39
GO:2000142	GO Biological Processes	regulation of DNA-templated transcription, initiation	-1.928	3.6298	3.13722	20504	46	614	5	0.814332	0.362695	12912|67089|72567|269254|327987	Creb1|Psmc6|Bclaf1|Setx|Med13
GO:0046777	GO Biological Processes	protein autophosphorylation	-1.89143	1.96436	2.62918	20504	238	614	14	2.28013	0.602403	11920|12389|12747|12750|19106|19360|20874|22612|58800|70415|71785|98267|216965|233789	Atm|Cav1|Clk1|Clk4|Eif2ak2|Rad50|Slk|Yes1|Trpm7|Stk26|Pdgfd|Stk17b|Taok1|Smg1
GO:0007517	GO Biological Processes	muscle organ development	-1.88681	1.75759	2.55152	20504	361	614	19	3.09446	0.698848	11906|11910|12043|12166|12389|12647|12848|12912|14236|14359|16392|17772|19055|26556|56312|67367|72508|93759|114142	Zfhx3|Atf3|Bcl2|Bmpr1a|Cav1|Chat|Cops2|Creb1|Foxn2|Fxr1|Isl1|Mtm1|Ppp3ca|Homer1|Nupr1|Paxbp1|Rps6kb1|Sirt1|Foxp2
GO:0022613	GO Biological Processes	ribonucleoprotein complex biogenesis	-1.88519	1.70213	2.52947	20504	412	614	21	3.4202	0.733474	11920|14105|15519|18148|19090|24015|26908|66580|66877|67205|67684|70930|72515|76850|77591|94061|195434|214150|214498|269254|328110	Atm|Srsf10|Hsp90aa1|Npm1|Prkdc|Abce1|Eif2s3y|Esf1|Crnkl1|Utp11|Luc7l3|Nol8|Wdr43|Ago4|Ddx10|Mrpl1|Utp14b|Ago3|Cdc73|Setx|Prpf39
GO:0010658	GO Biological Processes	striated muscle cell apoptotic process	-1.88446	3.08254	2.95457	20504	65	614	6	0.977199	0.396986	12043|12166|18148|19317|56312|93759	Bcl2|Bmpr1a|Npm1|Qk|Nupr1|Sirt1
GO:1901991	GO Biological Processes	negative regulation of mitotic cell cycle phase transition	-1.88417	2.17358	2.6916	20504	169	614	11	1.79153	0.535306	11789|11799|11920|12043|12298|19090|71375|108989|214498|216965|269582	Apc|Birc5|Atm|Bcl2|Cacnb4|Prkdc|Foxn3|Tpr|Cdc73|Taok1|Clspn
GO:1902850	GO Biological Processes	microtubule cytoskeleton organization involved in mitosis	-1.88007	2.27171	2.71873	20504	147	614	10	1.62866	0.510818	13006|18080|67064|68053|71177|108989|218850|234915|235626|328108	Smc3|Nin|Chmp1b|Ubxn2b|Ints13|Tpr|Tasor|Cep126|Setd2|Togaram1
GO:2001034	GO Biological Processes	positive regulation of double-strand break repair via nonhomologous end joining	-1.87664	5.89308	3.54604	20504	17	614	3	0.488599	0.281403	19090|51869|74355	Prkdc|Rif1|Smchd1
GO:0031445	GO Biological Processes	regulation of heterochromatin assembly	-1.87664	5.89308	3.54604	20504	17	614	3	0.488599	0.281403	75339|108989|218850	Mphosph8|Tpr|Tasor
GO:0120261	GO Biological Processes	regulation of heterochromatin organization	-1.87664	5.89308	3.54604	20504	17	614	3	0.488599	0.281403	75339|108989|218850	Mphosph8|Tpr|Tasor
GO:0008334	GO Biological Processes	histone mRNA metabolic process	-1.87664	5.89308	3.54604	20504	17	614	3	0.488599	0.281403	11920|20823|70640	Atm|Ssb|Dcp2
GO:0032259	GO Biological Processes	methylation	-1.86371	1.7479	2.526	20504	363	614	19	3.09446	0.698848	12151|17765|18706|18948|22017|22589|51869|52575|52615|67367|67667|73884|75339|93759|94246|101148|108943|235626|238247	Bmi1|Mtf2|Pik3ca|Pnmt|Tpmt|Atrx|Rif1|Trmt10c|Suz12|Paxbp1|Alkbh8|Zdbf2|Mphosph8|Sirt1|Arid4b|Bmt2|Trmt10a|Setd2|Arid4a
GO:0010921	GO Biological Processes	regulation of phosphatase activity	-1.86106	2.75011	2.84074	20504	85	614	7	1.14007	0.428441	13003|19877|19878|22027|56193|109700|665775	Vcan|Rock1|Rock2|Hsp90b1|Plek|Itga1|Bod1l
GO:0050805	GO Biological Processes	negative regulation of synaptic transmission	-1.86106	2.75011	2.84074	20504	85	614	7	1.14007	0.428441	12038|13488|14265|15551|15567|109880|109905	Bche|Drd1|Fmr1|Htr1b|Slc6a4|Braf|Rap1a
GO:0048286	GO Biological Processes	lung alveolus development	-1.85386	3.03583	2.91052	20504	66	614	6	0.977199	0.396986	12168|12912|26570|114142|237500|319817	Bmpr2|Creb1|Slc7a11|Foxp2|Tmtc3|Rc3h2
GO:0010569	GO Biological Processes	regulation of double-strand break repair via homologous recombination	-1.85246	3.47856	3.02054	20504	48	614	5	0.814332	0.362695	51869|74355|232314|235626|237211	Rif1|Smchd1|Ppp4r2|Setd2|Fancb
GO:0071897	GO Biological Processes	DNA biosynthetic process	-1.84914	2.14816	2.64896	20504	171	614	11	1.79153	0.535306	11920|12168|13134|15519|18148|19360|19714|22791|70640|93759|268564	Atm|Bmpr2|Dach1|Hsp90aa1|Npm1|Rad50|Rev3l|Dnajc2|Dcp2|Sirt1|Zbtb1
GO:0035296	GO Biological Processes	regulation of tube diameter	-1.84914	2.14816	2.64896	20504	171	614	11	1.79153	0.535306	12168|12389|13488|15551|15567|19735|19877|19878|67972|93759|109700	Bmpr2|Cav1|Drd1|Htr1b|Slc6a4|Rgs2|Rock1|Rock2|Atp2b1|Sirt1|Itga1
GO:0097746	GO Biological Processes	blood vessel diameter maintenance	-1.84914	2.14816	2.64896	20504	171	614	11	1.79153	0.535306	12168|12389|13488|15551|15567|19735|19877|19878|67972|93759|109700	Bmpr2|Cav1|Drd1|Htr1b|Slc6a4|Rgs2|Rock1|Rock2|Atp2b1|Sirt1|Itga1
GO:0061014	GO Biological Processes	positive regulation of mRNA catabolic process	-1.83517	2.71813	2.80526	20504	86	614	7	1.14007	0.428441	15473|19317|19877|19878|70640|231464|319817	Rida|Qk|Rock1|Rock2|Dcp2|Cnot6l|Rc3h2
GO:0035150	GO Biological Processes	regulation of tube size	-1.83188	2.13567	2.62786	20504	172	614	11	1.79153	0.535306	12168|12389|13488|15551|15567|19735|19877|19878|67972|93759|109700	Bmpr2|Cav1|Drd1|Htr1b|Slc6a4|Rgs2|Rock1|Rock2|Atp2b1|Sirt1|Itga1
GO:0071478	GO Biological Processes	cellular response to radiation	-1.83188	2.13567	2.62786	20504	172	614	11	1.79153	0.535306	11920|12753|14265|17380|18148|19893|21353|60599|71175|93759|268564	Atm|Clock|Fmr1|Mme|Npm1|Rpgr|Tank|Trp53inp1|Nipbl|Sirt1|Zbtb1
GO:1901532	GO Biological Processes	regulation of hematopoietic progenitor cell differentiation	-1.83186	4.17427	3.15729	20504	32	614	4	0.651466	0.32467	19090|19106|268564|381695	Prkdc|Eif2ak2|Zbtb1|N4bp2l2
GO:0016242	GO Biological Processes	negative regulation of macroautophagy	-1.83186	4.17427	3.15729	20504	32	614	4	0.651466	0.32467	17772|56312|76983|233789	Mtm1|Nupr1|Scfd1|Smg1
GO:0042752	GO Biological Processes	regulation of circadian rhythm	-1.82561	2.34803	2.68794	20504	128	614	9	1.4658	0.485005	11906|12753|12912|13488|19090|19878|19883|22215|225998	Zfhx3|Clock|Creb1|Drd1|Prkdc|Rock2|Rora|Ube3a|Rorb
GO:0090398	GO Biological Processes	cellular senescence	-1.8239	2.99052	2.86728	20504	67	614	6	0.977199	0.396986	12166|12389|19090|67241|93759|226026	Bmpr1a|Cav1|Prkdc|Smc6|Sirt1|Smc5
GO:1901361	GO Biological Processes	organic cyclic compound catabolic process	-1.82188	1.63418	2.44373	20504	470	614	23	3.74593	0.766311	11615|11920|13371|14265|14359|15473|15930|18148|19317|19877|19878|20823|68134|70640|76850|214150|231464|233789|237886|319817|326622|380601|380669	Ahcyl|Atm|Dio2|Fmr1|Fxr1|Rida|Ido1|Npm1|Qk|Rock1|Rock2|Ssb|Upf3b|Dcp2|Ago4|Ago3|Cnot6l|Smg1|Slfn9|Rc3h2|Upf2|Fastkd5|Lin28b
GO:0016458	GO Biological Processes	gene silencing	-1.81965	1.92394	2.54562	20504	243	614	14	2.28013	0.602403	14265|14359|19055|51869|74355|75339|76850|93759|93762|108989|214150|218850|231464|380669	Fmr1|Fxr1|Ppp3ca|Rif1|Smchd1|Mphosph8|Ago4|Sirt1|Smarca5|Tpr|Ago3|Tasor|Cnot6l|Lin28b
GO:1901988	GO Biological Processes	negative regulation of cell cycle phase transition	-1.81965	1.92394	2.54562	20504	243	614	14	2.28013	0.602403	11789|11799|11920|12043|12298|12753|18004|19090|71375|108989|214498|216965|225160|269582	Apc|Birc5|Atm|Bcl2|Cacnb4|Clock|Nek1|Prkdc|Foxn3|Tpr|Cdc73|Taok1|Thoc1|Clspn
GO:0015931	GO Biological Processes	nucleobase-containing compound transport	-1.81515	2.04454	2.58163	20504	196	614	12	1.9544	0.558646	14265|18148|19317|19386|20823|108989|192287|225160|226747|235626|331401|100042165	Fmr1|Npm1|Qk|Ranbp2|Ssb|Tpr|Slc25a36|Thoc1|Ahctf1|Setd2|Thoc2|Thoc2l
GO:0035264	GO Biological Processes	multicellular organism growth	-1.80718	1.97329	2.55007	20504	220	614	13	2.11726	0.580974	11920|12043|12912|18004|18706|18992|22589|22764|71175|218772|232339|319817|414758	Atm|Bcl2|Creb1|Nek1|Pik3ca|Pou3f2|Atrx|Zfx|Nipbl|Rarb|Ankrd26|Rc3h2|Zfp950
GO:2000042	GO Biological Processes	negative regulation of double-strand break repair via homologous recombination	-1.80706	5.56569	3.40478	20504	18	614	3	0.488599	0.281403	51869|74355|237211	Rif1|Smchd1|Fancb
GO:1902855	GO Biological Processes	regulation of non-motile cilium assembly	-1.80706	5.56569	3.40478	20504	18	614	3	0.488599	0.281403	219103|235072|381644	Cenpj|Septin7|Cep135
GO:1902570	GO Biological Processes	protein localization to nucleolus	-1.80706	5.56569	3.40478	20504	18	614	3	0.488599	0.281403	12298|18148|70930	Cacnb4|Npm1|Nol8
GO:0043543	GO Biological Processes	protein acylation	-1.80561	1.91606	2.52914	20504	244	614	14	2.28013	0.602403	12151|12753|16392|56312|71777|72117|74838|75965|77805|93759|216965|217588|226026|319675	Bmi1|Clock|Isl1|Nupr1|Ing3|Naa50|Naa15|Zdhhc20|Esco1|Sirt1|Taok1|Mbip|Smc5|Cep295
GO:0006836	GO Biological Processes	neurotransmitter transport	-1.79168	1.90824	2.51275	20504	245	614	14	2.28013	0.602403	12298|13488|14265|14395|14758|15551|15567|22343|78771|109880|109905|208898|214084|216227	Cacnb4|Drd1|Fmr1|Gabra2|Gpm6b|Htr1b|Slc6a4|Lin7c|Mctp1|Braf|Rap1a|Unc13c|Slc18a2|Slc17a8
GO:0046660	GO Biological Processes	female sex differentiation	-1.78701	2.19698	2.60245	20504	152	614	10	1.62866	0.510818	11920|12043|13134|16323|17311|22215|22764|56312|93759|99929	Atm|Bcl2|Dach1|Inhba|Kitl|Ube3a|Zfx|Nupr1|Sirt1|Tiparp
GO:0071168	GO Biological Processes	protein localization to chromatin	-1.7859	4.04777	3.07855	20504	33	614	4	0.651466	0.32467	71175|218850|218914|235626	Nipbl|Tasor|Wapl|Setd2
GO:0033032	GO Biological Processes	regulation of myeloid cell apoptotic process	-1.7859	4.04777	3.07855	20504	33	614	4	0.651466	0.32467	12043|17311|26570|93759	Bcl2|Kitl|Slc7a11|Sirt1
GO:0061647	GO Biological Processes	histone H3-K9 modification	-1.78099	3.33941	2.9099	20504	50	614	5	0.814332	0.362695	22589|51869|93759|94246|238247	Atrx|Rif1|Sirt1|Arid4b|Arid4a
GO:1903426	GO Biological Processes	regulation of reactive oxygen species biosynthetic process	-1.78099	3.33941	2.9099	20504	50	614	5	0.814332	0.362695	11306|17709|26874|53881|93759	Abcb7|COX2|Abcd2|Slc5a3|Sirt1
GO:0090066	GO Biological Processes	regulation of anatomical structure size	-1.7789	1.55188	2.37099	20504	581	614	27	4.39739	0.827463	11829|11855|12168|12389|12421|12912|13488|15551|15567|17973|18148|18706|19735|19877|19878|20346|54214|56193|67972|73910|74132|75339|93759|99889|109700|211673|218397	Aqp4|Arhgap5|Bmpr2|Cav1|Rb1cc1|Creb1|Drd1|Htr1b|Slc6a4|Nck1|Npm1|Pik3ca|Rgs2|Rock1|Rock2|Sema3a|Golga4|Plek|Atp2b1|Arhgap18|Rnf6|Mphosph8|Sirt1|Arfip1|Itga1|Arfgef1|Rasa1
GO:0061008	GO Biological Processes	hepaticobiliary system development	-1.76586	2.29425	2.61098	20504	131	614	9	1.4658	0.485005	12421|18706|20687|26554|51938|71175|110829|225631|326622	Rb1cc1|Pik3ca|Sp3|Cul3|Ccdc39|Nipbl|Lims1|Onecut2|Upf2
GO:0086003	GO Biological Processes	cardiac muscle cell contraction	-1.76582	2.90384	2.78319	20504	69	614	6	0.977199	0.396986	12389|16518|18706|20265|22290|100986	Cav1|Kcnj2|Pik3ca|Scn1a|Uty|Akap9
GO:0000075	GO Biological Processes	cell cycle checkpoint signaling	-1.76449	2.08713	2.54488	20504	176	614	11	1.79153	0.535306	11789|11799|11920|12753|18004|19090|71375|108989|216965|225160|269582	Apc|Birc5|Atm|Clock|Nek1|Prkdc|Foxn3|Tpr|Taok1|Thoc1|Clspn
GO:0007283	GO Biological Processes	spermatogenesis	-1.76206	1.53285	2.34737	20504	610	614	28	4.56026	0.841929	12753|17427|18000|18004|19317|19735|22589|22694|22696|22764|56291|75033|75801|77963|78619|93759|94246|97165|100986|103554|195434|211484|229227|232286|235072|238247|240255|269254	Clock|Mns1|Septin2|Nek1|Qk|Rgs2|Atrx|Zfp35|Zfp37|Zfx|Styx|Mei4|4930447C04Rik|Hook1|Zfp449|Sirt1|Arid4b|Hmgb2|Akap9|Psme4|Utp14b|Tsga10|4932438A13Rik|Tmf1|Septin7|Arid4a|Ythdc2|Setx
GO:1904385	GO Biological Processes	cellular response to angiotensin	-1.74202	5.27276	3.27373	20504	19	614	3	0.488599	0.281403	12389|19877|19878	Cav1|Rock1|Rock2
GO:0010623	GO Biological Processes	programmed cell death involved in cell development	-1.74202	5.27276	3.27373	20504	19	614	3	0.488599	0.281403	12043|17311|19090	Bcl2|Kitl|Prkdc
GO:0071636	GO Biological Processes	positive regulation of transforming growth factor beta production	-1.74202	5.27276	3.27373	20504	19	614	3	0.488599	0.281403	12166|12912|17221	Bmpr1a|Creb1|Cd46
GO:0045292	GO Biological Processes	mRNA cis splicing, via spliceosome	-1.74202	5.27276	3.27373	20504	19	614	3	0.488599	0.281403	19134|56194|328110	Prpf4b|Prpf40a|Prpf39
GO:0045920	GO Biological Processes	negative regulation of exocytosis	-1.74168	3.92872	3.00285	20504	34	614	4	0.651466	0.32467	14265|109880|109905|331461	Fmr1|Braf|Rap1a|Il1rapl1
GO:0043516	GO Biological Processes	regulation of DNA damage response, signal transduction by p53 class mediator	-1.74168	3.92872	3.00285	20504	34	614	4	0.651466	0.32467	11920|18148|93759|114715	Atm|Npm1|Sirt1|Spred1
GO:0010498	GO Biological Processes	proteasomal protein catabolic process	-1.74019	1.58705	2.34688	20504	505	614	24	3.90879	0.78213	12389|12488|12753|14265|17772|22027|26554|56291|56312|66967|67089|67118|67245|67296|68053|75717|76857|93759|103554|107568|170823|217379|232286|237500	Cav1|Cd2ap|Clock|Fmr1|Mtm1|Hsp90b1|Cul3|Styx|Nupr1|Edem3|Psmc6|Bfar|Peli1|Socs4|Ubxn2b|Cul5|Spopl|Sirt1|Psme4|Wwp1|Glmn|Ubxn2a|Tmf1|Tmtc3
GO:0045069	GO Biological Processes	regulation of viral genome replication	-1.73586	2.59732	2.66824	20504	90	614	7	1.14007	0.428441	12043|19106|21974|75339|109333|218850|235047	Bcl2|Eif2ak2|Top2b|Mphosph8|Pkn2|Tasor|Zfp809
GO:0006323	GO Biological Processes	DNA packaging	-1.73355	2.15446	2.53483	20504	155	614	10	1.62866	0.510818	14211|18148|22589|70099|93759|93762|103554|218914|226026|268281	Smc2|Npm1|Atrx|Smc4|Sirt1|Smarca5|Psme4|Wapl|Smc5|Shprh
GO:0000077	GO Biological Processes	DNA damage checkpoint signaling	-1.73341	2.40678	2.6111	20504	111	614	8	1.30293	0.457645	11920|12753|18004|19090|71375|216965|225160|269582	Atm|Clock|Nek1|Prkdc|Foxn3|Taok1|Thoc1|Clspn
GO:0000956	GO Biological Processes	nuclear-transcribed mRNA catabolic process	-1.73341	2.40678	2.6111	20504	111	614	8	1.30293	0.457645	11920|20823|68134|70640|231464|233789|319817|326622	Atm|Ssb|Upf3b|Dcp2|Cnot6l|Smg1|Rc3h2|Upf2
GO:0007033	GO Biological Processes	vacuole organization	-1.73177	2.06368	2.50421	20504	178	614	11	1.79153	0.535306	12421|17772|18704|56312|60599|68053|71900|76983|77963|217379|320191	Rb1cc1|Mtm1|Pik3c2a|Nupr1|Trp53inp1|Ubxn2b|Tmem106b|Scfd1|Hook1|Ubxn2a|Hook3
GO:0035303	GO Biological Processes	regulation of dephosphorylation	-1.72723	2.25975	2.56083	20504	133	614	9	1.4658	0.485005	13003|19877|19878|22027|56193|66385|109700|382030|665775	Vcan|Rock1|Rock2|Hsp90b1|Plek|Ppp1r7|Itga1|Cnep1r1|Bod1l
GO:0048545	GO Biological Processes	response to steroid hormone	-1.72039	1.9209	2.44585	20504	226	614	13	2.11726	0.580974	12038|12043|12389|12753|16392|17718|22215|72508|74132|93759|94186|97165|232286	Bche|Bcl2|Cav1|Clock|Isl1|ND3|Ube3a|Rps6kb1|Rnf6|Sirt1|Strn3|Hmgb2|Tmf1
GO:0048608	GO Biological Processes	reproductive structure development	-1.71633	1.59681	2.32712	20504	481	614	23	3.74593	0.766311	11789|11920|12043|12168|16323|17311|20346|20687|22215|22589|22764|56312|71175|76850|93759|94246|97165|99929|100986|108829|232286|235626|238247	Apc|Atm|Bcl2|Bmpr2|Inhba|Kitl|Sema3a|Sp3|Ube3a|Atrx|Zfx|Nupr1|Nipbl|Ago4|Sirt1|Arid4b|Hmgb2|Tiparp|Akap9|Jmjd1c|Tmf1|Setd2|Arid4a
GO:0072091	GO Biological Processes	regulation of stem cell proliferation	-1.71327	3.21097	2.80474	20504	52	614	5	0.814332	0.362695	17311|19106|97165|214150|381695	Kitl|Eif2ak2|Hmgb2|Ago3|N4bp2l2
GO:0000018	GO Biological Processes	regulation of DNA recombination	-1.71233	2.3853	2.58284	20504	112	614	8	1.30293	0.457645	13990|19360|51869|74355|225160|232314|235626|237211	Smarcad1|Rad50|Rif1|Smchd1|Thoc1|Ppp4r2|Setd2|Fancb
GO:0001541	GO Biological Processes	ovarian follicle development	-1.71007	2.82204	2.70207	20504	71	614	6	0.977199	0.396986	11920|12043|16323|17311|22215|22764	Atm|Bcl2|Inhba|Kitl|Ube3a|Zfx
GO:0034660	GO Biological Processes	ncRNA metabolic process	-1.70244	1.61112	2.31873	20504	456	614	22	3.58306	0.750101	18130|18148|19090|20823|52575|66580|67049|67205|67667|70930|72515|72656|76850|77591|94061|108943|195434|214150|236790|237886|319817|380669	Ints6|Npm1|Prkdc|Ssb|Trmt10c|Esf1|Pus3|Utp11|Alkbh8|Nol8|Wdr43|Ints8|Ago4|Ddx10|Mrpl1|Trmt10a|Utp14b|Ago3|Ints6l|Slfn9|Rc3h2|Lin28b
GO:0043434	GO Biological Processes	response to peptide hormone	-1.7014	1.70765	2.35293	20504	352	614	18	2.9316	0.68078	11789|12301|12389|12912|16956|17711|17973|19090|19877|19878|67972|72508|83946|93759|232339|237542|269275|329877	Apc|Cacybp|Cav1|Creb1|Lpl|CYTB|Nck1|Prkdc|Rock1|Rock2|Atp2b1|Rps6kb1|Phip|Sirt1|Ankrd26|Osbpl8|Acvr1c|Dennd4c
GO:0009314	GO Biological Processes	response to radiation	-1.69932	1.63088	2.32294	20504	430	614	21	3.4202	0.733474	11920|12043|12298|12753|12912|13488|14265|17380|18004|18148|19090|19893|20822|21353|26570|60599|71175|93759|108012|109880|268564	Atm|Bcl2|Cacnb4|Clock|Creb1|Drd1|Fmr1|Mme|Nek1|Npm1|Prkdc|Rpgr|Ro60|Tank|Slc7a11|Trp53inp1|Nipbl|Sirt1|Ap1s2|Braf|Zbtb1
GO:0021846	GO Biological Processes	cell proliferation in forebrain	-1.6991	3.81647	2.92999	20504	35	614	4	0.651466	0.32467	12140|18536|18992|320191	Fabp7|Pcm1|Pou3f2|Hook3
GO:0048147	GO Biological Processes	negative regulation of fibroblast proliferation	-1.6991	3.81647	2.92999	20504	35	614	4	0.651466	0.32467	13134|56312|60599|214498	Dach1|Nupr1|Trp53inp1|Cdc73
GO:0006471	GO Biological Processes	protein ADP-ribosylation	-1.6991	3.81647	2.92999	20504	35	614	4	0.651466	0.32467	52874|72612|81003|99929	Pum3|Hpf1|Trim23|Tiparp
GO:0001824	GO Biological Processes	blastocyst development	-1.69884	2.12702	2.49061	20504	157	614	10	1.62866	0.510818	12848|14390|17184|20687|26554|233058|269275|331401|381695|667118	Cops2|Gabpa|Matr3|Sp3|Cul3|Zfp420|Acvr1c|Thoc2|N4bp2l2|Zbed6
GO:0046599	GO Biological Processes	regulation of centriole replication	-1.68101	5.00912	3.15161	20504	20	614	3	0.488599	0.281403	18148|219103|319675	Npm1|Cenpj|Cep295
GO:0034472	GO Biological Processes	snRNA 3'-end processing	-1.68101	5.00912	3.15161	20504	20	614	3	0.488599	0.281403	18130|72656|236790	Ints6|Ints8|Ints6l
GO:0045722	GO Biological Processes	positive regulation of gluconeogenesis	-1.68101	5.00912	3.15161	20504	20	614	3	0.488599	0.281403	68734|93759|104570	Ppp4r3a|Sirt1|Ppp4r3b
GO:0061458	GO Biological Processes	reproductive system development	-1.67928	1.58364	2.28544	20504	485	614	23	3.74593	0.766311	11789|11920|12043|12168|16323|17311|20346|20687|22215|22589|22764|56312|71175|76850|93759|94246|97165|99929|100986|108829|232286|235626|238247	Apc|Atm|Bcl2|Bmpr2|Inhba|Kitl|Sema3a|Sp3|Ube3a|Atrx|Zfx|Nupr1|Nipbl|Ago4|Sirt1|Arid4b|Hmgb2|Tiparp|Akap9|Jmjd1c|Tmf1|Setd2|Arid4a
GO:0099504	GO Biological Processes	synaptic vesicle cycle	-1.67853	1.89574	2.39493	20504	229	614	13	2.11726	0.580974	12298|13488|14265|15551|19877|20403|108012|109880|109905|208898|214084|216227|229227	Cacnb4|Drd1|Fmr1|Htr1b|Rock1|Itsn2|Ap1s2|Braf|Rap1a|Unc13c|Slc18a2|Slc17a8|4932438A13Rik
GO:0070507	GO Biological Processes	regulation of microtubule cytoskeleton organization	-1.66487	2.10026	2.44704	20504	159	614	10	1.62866	0.510818	11789|12389|18080|19877|67064|100986|108989|215351|216965|328108	Apc|Cav1|Nin|Rock1|Chmp1b|Akap9|Tpr|Senp6|Taok1|Togaram1
GO:0010939	GO Biological Processes	regulation of necrotic cell death	-1.65806	3.71046	2.85978	20504	36	614	4	0.651466	0.32467	12389|17709|56312|67245	Cav1|COX2|Nupr1|Peli1
GO:0002053	GO Biological Processes	positive regulation of mesenchymal cell proliferation	-1.65806	3.71046	2.85978	20504	36	614	4	0.651466	0.32467	11855|12166|18933|114142	Arhgap5|Bmpr1a|Prrx1|Foxp2
GO:0060537	GO Biological Processes	muscle tissue development	-1.65194	1.5739	2.25443	20504	488	614	23	3.74593	0.766311	11789|11910|12043|12166|12168|12301|12389|12848|12912|14236|16392|17772|19055|19735|26556|56312|72508|74103|93759|99929|114142|218772|414758	Apc|Atf3|Bcl2|Bmpr1a|Bmpr2|Cacybp|Cav1|Cops2|Creb1|Foxn2|Isl1|Mtm1|Ppp3ca|Rgs2|Homer1|Nupr1|Rps6kb1|Nebl|Sirt1|Tiparp|Foxp2|Rarb|Zfp950
GO:0007346	GO Biological Processes	regulation of mitotic cell cycle	-1.64586	1.5902	2.25436	20504	462	614	22	3.58306	0.750101	11789|11799|11920|12043|12298|14365|19090|19360|26554|67117|71177|71375|72508|83946|93759|108989|109333|214498|216965|240255|269582|380629	Apc|Birc5|Atm|Bcl2|Cacnb4|Fzd3|Prkdc|Rad50|Cul3|Dynlt3|Ints13|Foxn3|Rps6kb1|Phip|Sirt1|Tpr|Pkn2|Cdc73|Taok1|Ythdc2|Clspn|Heca
GO:0007051	GO Biological Processes	spindle organization	-1.63726	1.99639	2.38535	20504	184	614	11	1.79153	0.535306	13006|18080|22589|67064|71177|108989|215351|218850|219103|234915|328108	Smc3|Nin|Atrx|Chmp1b|Ints13|Tpr|Senp6|Tasor|Cenpj|Cep126|Togaram1
GO:0048511	GO Biological Processes	rhythmic process	-1.63423	1.74041	2.29654	20504	307	614	16	2.60586	0.642922	11615|11906|12647|12753|12912|13488|15567|16323|19090|19878|19883|21969|22215|93759|225998|269254	Ahcyl|Zfhx3|Chat|Clock|Creb1|Drd1|Slc6a4|Inhba|Prkdc|Rock2|Rora|Top1|Ube3a|Sirt1|Rorb|Setx
GO:0019058	GO Biological Processes	viral life cycle	-1.63238	1.81914	2.32176	20504	257	614	14	2.28013	0.602403	12043|12389|14265|19106|19360|19878|21974|67064|75339|109333|216238|218850|235047|240255	Bcl2|Cav1|Fmr1|Eif2ak2|Rad50|Rock2|Top2b|Chmp1b|Mphosph8|Pkn2|Eea1|Tasor|Zfp809|Ythdc2
GO:1990776	GO Biological Processes	response to angiotensin	-1.62362	4.77059	3.03737	20504	21	614	3	0.488599	0.281403	12389|19877|19878	Cav1|Rock1|Rock2
GO:0043555	GO Biological Processes	regulation of translation in response to stress	-1.62362	4.77059	3.03737	20504	21	614	3	0.488599	0.281403	17973|18148|100037258	Nck1|Npm1|Dnajc3
GO:2000269	GO Biological Processes	regulation of fibroblast apoptotic process	-1.62362	4.77059	3.03737	20504	21	614	3	0.488599	0.281403	18706|93759|98267	Pik3ca|Sirt1|Stk17b
GO:0051647	GO Biological Processes	nucleus localization	-1.61848	3.61018	2.79202	20504	37	614	4	0.651466	0.32467	18536|226751|229227|320191	Pcm1|Cdc42bpa|4932438A13Rik|Hook3
GO:0016572	GO Biological Processes	histone phosphorylation	-1.61848	3.61018	2.79202	20504	37	614	4	0.651466	0.32467	11920|13488|14265|20874	Atm|Drd1|Fmr1|Slk
GO:0007095	GO Biological Processes	mitotic G2 DNA damage checkpoint signaling	-1.61848	3.61018	2.79202	20504	37	614	4	0.651466	0.32467	11920|71375|216965|269582	Atm|Foxn3|Taok1|Clspn
GO:0086091	GO Biological Processes	regulation of heart rate by cardiac conduction	-1.61848	3.61018	2.79202	20504	37	614	4	0.651466	0.32467	12389|16392|16518|100986	Cav1|Isl1|Kcnj2|Akap9
GO:0071559	GO Biological Processes	response to transforming growth factor beta	-1.61097	1.85523	2.31174	20504	234	614	13	2.11726	0.580974	11906|12389|12912|19877|19878|22612|56217|71785|93759|114715|225631|269275|320910	Zfhx3|Cav1|Creb1|Rock1|Rock2|Yes1|Pals1|Pdgfd|Sirt1|Spred1|Onecut2|Acvr1c|Itgb8
GO:1901652	GO Biological Processes	response to peptide	-1.6083	1.61715	2.22608	20504	413	614	20	3.25733	0.7164	11789|12301|12389|12912|16956|17711|17973|19090|19877|19878|59079|67972|72508|83946|93759|108071|232339|237542|269275|329877	Apc|Cacybp|Cav1|Creb1|Lpl|CYTB|Nck1|Prkdc|Rock1|Rock2|Erbin|Atp2b1|Rps6kb1|Phip|Sirt1|Grm5|Ankrd26|Osbpl8|Acvr1c|Dennd4c
GO:0016050	GO Biological Processes	vesicle organization	-1.60762	1.76377	2.27724	20504	284	614	15	2.443	0.623026	12043|12068|12488|12912|14679|16573|26554|57257|77963|108012|208898|216238|232286|319277|320191	Bcl2|Bet1|Cd2ap|Creb1|Gnai3|Kif5b|Cul3|Vav3|Hook1|Ap1s2|Unc13c|Eea1|Tmf1|Washc4|Hook3
GO:0051304	GO Biological Processes	chromosome separation	-1.5986	2.43499	2.47605	20504	96	614	7	1.14007	0.428441	11789|11799|11920|13990|21974|26554|108989	Apc|Birc5|Atm|Smarcad1|Top2b|Cul3|Tpr
GO:0000045	GO Biological Processes	autophagosome assembly	-1.5986	2.43499	2.47605	20504	96	614	7	1.14007	0.428441	12421|17772|56312|60599|68053|76983|217379	Rb1cc1|Mtm1|Nupr1|Trp53inp1|Ubxn2b|Scfd1|Ubxn2a
GO:0007229	GO Biological Processes	integrin-mediated signaling pathway	-1.5986	2.43499	2.47605	20504	96	614	7	1.14007	0.428441	26554|56193|57257|109700|110829|223272|320910	Cul3|Plek|Vav3|Itga1|Lims1|Itgbl1|Itgb8
GO:0031570	GO Biological Processes	DNA integrity checkpoint signaling	-1.59173	2.26401	2.41936	20504	118	614	8	1.30293	0.457645	11920|12753|18004|19090|71375|216965|225160|269582	Atm|Clock|Nek1|Prkdc|Foxn3|Taok1|Thoc1|Clspn
GO:0018023	GO Biological Processes	peptidyl-lysine trimethylation	-1.58791	2.98162	2.60894	20504	56	614	5	0.814332	0.362695	22589|93759|94246|235626|238247	Atrx|Sirt1|Arid4b|Setd2|Arid4a
GO:0086001	GO Biological Processes	cardiac muscle cell action potential	-1.58791	2.98162	2.60894	20504	56	614	5	0.814332	0.362695	12389|16518|20265|83997|100986	Cav1|Kcnj2|Scn1a|Slmap|Akap9
GO:0051588	GO Biological Processes	regulation of neurotransmitter transport	-1.58161	2.13154	2.36883	20504	141	614	9	1.4658	0.485005	12298|13488|14265|14758|15551|78771|109880|109905|214084	Cacnb4|Drd1|Fmr1|Gpm6b|Htr1b|Mctp1|Braf|Rap1a|Slc18a2
GO:0030866	GO Biological Processes	cortical actin cytoskeleton organization	-1.58027	3.51517	2.72658	20504	38	614	4	0.651466	0.32467	19877|19878|56193|68743	Rock1|Rock2|Plek|Anln
GO:0033238	GO Biological Processes	regulation of cellular amine metabolic process	-1.58027	3.51517	2.72658	20504	38	614	4	0.651466	0.32467	11789|13488|21338|26570	Apc|Drd1|Tacr3|Slc7a11
GO:0033028	GO Biological Processes	myeloid cell apoptotic process	-1.58027	3.51517	2.72658	20504	38	614	4	0.651466	0.32467	12043|17311|26570|93759	Bcl2|Kitl|Slc7a11|Sirt1
GO:0000184	GO Biological Processes	nuclear-transcribed mRNA catabolic process, nonsense-mediated decay	-1.58027	3.51517	2.72658	20504	38	614	4	0.651466	0.32467	68134|70640|233789|326622	Upf3b|Dcp2|Smg1|Upf2
GO:0021799	GO Biological Processes	cerebral cortex radially oriented cell migration	-1.58027	3.51517	2.72658	20504	38	614	4	0.651466	0.32467	18992|70839|75717|545428	Pou3f2|P2ry12|Cul5|Ccdc141
GO:0010660	GO Biological Processes	regulation of muscle cell apoptotic process	-1.57698	2.40989	2.44543	20504	97	614	7	1.14007	0.428441	12043|12166|12389|18148|19317|56312|93759	Bcl2|Bmpr1a|Cav1|Npm1|Qk|Nupr1|Sirt1
GO:0070252	GO Biological Processes	actin-mediated cell contraction	-1.57698	2.40989	2.44543	20504	97	614	7	1.14007	0.428441	12389|16518|18706|19877|20265|22290|100986	Cav1|Kcnj2|Pik3ca|Rock1|Scn1a|Uty|Akap9
GO:0018107	GO Biological Processes	peptidyl-threonine phosphorylation	-1.57257	2.24498	2.39308	20504	119	614	8	1.30293	0.457645	12043|12747|19090|19877|19878|83946|114715|226751	Bcl2|Clk1|Prkdc|Rock1|Rock2|Phip|Spred1|Cdc42bpa
GO:0006413	GO Biological Processes	translational initiation	-1.57257	2.24498	2.39308	20504	119	614	8	1.30293	0.457645	14265|17973|18148|24015|26908|72508|108989|100037258	Fmr1|Nck1|Npm1|Abce1|Eif2s3y|Rps6kb1|Tpr|Dnajc3
GO:0051383	GO Biological Processes	kinetochore organization	-1.56949	4.55375	2.93013	20504	22	614	3	0.488599	0.281403	14211|70099|215351	Smc2|Smc4|Senp6
GO:0045948	GO Biological Processes	positive regulation of translational initiation	-1.56949	4.55375	2.93013	20504	22	614	3	0.488599	0.281403	17973|72508|100037258	Nck1|Rps6kb1|Dnajc3
GO:2000209	GO Biological Processes	regulation of anoikis	-1.56949	4.55375	2.93013	20504	22	614	3	0.488599	0.281403	12043|12389|18706	Bcl2|Cav1|Pik3ca
GO:0060547	GO Biological Processes	negative regulation of necrotic cell death	-1.56949	4.55375	2.93013	20504	22	614	3	0.488599	0.281403	12389|56312|67245	Cav1|Nupr1|Peli1
GO:0062098	GO Biological Processes	regulation of programmed necrotic cell death	-1.56949	4.55375	2.93013	20504	22	614	3	0.488599	0.281403	12389|56312|67245	Cav1|Nupr1|Peli1
GO:1903427	GO Biological Processes	negative regulation of reactive oxygen species biosynthetic process	-1.56949	4.55375	2.93013	20504	22	614	3	0.488599	0.281403	11306|26874|93759	Abcb7|Abcd2|Sirt1
GO:0042759	GO Biological Processes	long-chain fatty acid biosynthetic process	-1.56949	4.55375	2.93013	20504	22	614	3	0.488599	0.281403	18823|19317|170439	Plp1|Qk|Elovl6
GO:0060538	GO Biological Processes	skeletal muscle organ development	-1.56468	1.88136	2.27178	20504	213	614	12	1.9544	0.558646	11910|12043|12389|12848|14236|14359|17772|19055|26556|56312|72508|114142	Atf3|Bcl2|Cav1|Cops2|Foxn2|Fxr1|Mtm1|Ppp3ca|Homer1|Nupr1|Rps6kb1|Foxp2
GO:0006997	GO Biological Processes	nucleus organization	-1.56436	2.11653	2.34574	20504	142	614	9	1.4658	0.485005	67064|68053|93759|93762|97165|103554|217379|226747|232286	Chmp1b|Ubxn2b|Sirt1|Smarca5|Hmgb2|Psme4|Ubxn2a|Ahctf1|Tmf1
GO:0097191	GO Biological Processes	extrinsic apoptotic signaling pathway	-1.55883	1.82405	2.24664	20504	238	614	13	2.11726	0.580974	11910|12043|12389|12421|16323|17311|19878|26885|72508|83925|83946|97165|170755	Atf3|Bcl2|Cav1|Rb1cc1|Inhba|Kitl|Rock2|Casp8ap2|Rps6kb1|Trps1|Phip|Hmgb2|Sgk3
GO:0031113	GO Biological Processes	regulation of microtubule polymerization	-1.55849	2.92931	2.56271	20504	57	614	5	0.814332	0.362695	11789|12389|18080|100986|328108	Apc|Cav1|Nin|Akap9|Togaram1
GO:0031648	GO Biological Processes	protein destabilization	-1.55849	2.92931	2.56271	20504	57	614	5	0.814332	0.362695	18148|19090|26554|93759|214498	Npm1|Prkdc|Cul3|Sirt1|Cdc73
GO:0007568	GO Biological Processes	aging	-1.5579	1.77763	2.23004	20504	263	614	14	2.28013	0.602403	11920|12043|12166|12389|12628|17719|18148|19090|67241|93759|108071|108829|214084|226026	Atm|Bcl2|Bmpr1a|Cav1|Cfh|ND4|Npm1|Prkdc|Smc6|Sirt1|Grm5|Jmjd1c|Slc18a2|Smc5
GO:0007422	GO Biological Processes	peripheral nervous system development	-1.5555	2.60214	2.47468	20504	77	614	6	0.977199	0.396986	16392|17936|18992|53881|56217|225631	Isl1|Nab1|Pou3f2|Slc5a3|Pals1|Onecut2
GO:0043414	GO Biological Processes	macromolecule methylation	-1.55535	1.70161	2.20125	20504	314	614	16	2.60586	0.642922	12151|17765|18706|22589|51869|52575|52615|67367|67667|73884|75339|93759|94246|108943|235626|238247	Bmi1|Mtf2|Pik3ca|Atrx|Rif1|Trmt10c|Suz12|Paxbp1|Alkbh8|Zdbf2|Mphosph8|Sirt1|Arid4b|Trmt10a|Setd2|Arid4a
GO:0007052	GO Biological Processes	mitotic spindle organization	-1.55366	2.22628	2.36706	20504	120	614	8	1.30293	0.457645	13006|18080|67064|71177|108989|218850|234915|328108	Smc3|Nin|Chmp1b|Ints13|Tpr|Tasor|Cep126|Togaram1
GO:0010639	GO Biological Processes	negative regulation of organelle organization	-1.55361	1.64233	2.17856	20504	366	614	18	2.9316	0.68078	11789|11799|11920|17772|18148|18706|19360|22589|52184|56312|70640|75339|76983|101565|108989|211673|216965|218914	Apc|Birc5|Atm|Mtm1|Npm1|Pik3ca|Rad50|Atrx|Odf2l|Nupr1|Dcp2|Mphosph8|Scfd1|Ccp110|Tpr|Arfgef1|Taok1|Wapl
GO:0018208	GO Biological Processes	peptidyl-proline modification	-1.54335	3.42504	2.6633	20504	39	614	4	0.651466	0.32467	18087|19386|67418|228005	Nktr|Ranbp2|Ppil4|Ppig
GO:0021983	GO Biological Processes	pituitary gland development	-1.54335	3.42504	2.6633	20504	39	614	4	0.651466	0.32467	12166|12912|16392|18992	Bmpr1a|Creb1|Isl1|Pou3f2
GO:0044088	GO Biological Processes	regulation of vacuole organization	-1.54335	3.42504	2.6633	20504	39	614	4	0.651466	0.32467	17772|56312|71900|76983	Mtm1|Nupr1|Tmem106b|Scfd1
GO:0051452	GO Biological Processes	intracellular pH reduction	-1.54335	3.42504	2.6633	20504	39	614	4	0.651466	0.32467	12043|22215|71900|240283	Bcl2|Ube3a|Tmem106b|Dmxl1
GO:0071375	GO Biological Processes	cellular response to peptide hormone stimulus	-1.53379	1.76422	2.19999	20504	265	614	14	2.28013	0.602403	11789|12389|16956|17973|19090|19877|19878|67972|72508|83946|93759|232339|237542|329877	Apc|Cav1|Lpl|Nck1|Prkdc|Rock1|Rock2|Atp2b1|Rps6kb1|Phip|Sirt1|Ankrd26|Osbpl8|Dennd4c
GO:0046488	GO Biological Processes	phosphatidylinositol metabolic process	-1.53045	2.08713	2.30012	20504	144	614	9	1.4658	0.485005	12700|17772|18704|18706|56193|67296|83493|213056|233789	Cish|Mtm1|Pik3c2a|Pik3ca|Plek|Socs4|Sacm1l|Fam126b|Smg1
GO:0030071	GO Biological Processes	regulation of mitotic metaphase/anaphase transition	-1.52977	2.8788	2.51749	20504	58	614	5	0.814332	0.362695	11789|11799|11920|26554|108989	Apc|Birc5|Atm|Cul3|Tpr
GO:0045778	GO Biological Processes	positive regulation of ossification	-1.52977	2.8788	2.51749	20504	58	614	5	0.814332	0.362695	12166|12168|14758|67972|71175	Bmpr1a|Bmpr2|Gpm6b|Atp2b1|Nipbl
GO:2001236	GO Biological Processes	regulation of extrinsic apoptotic signaling pathway	-1.52053	1.98775	2.25862	20504	168	614	10	1.62866	0.510818	11910|12043|12389|12421|16323|72508|83925|83946|97165|170755	Atf3|Bcl2|Cav1|Rb1cc1|Inhba|Rps6kb1|Trps1|Phip|Hmgb2|Sgk3
GO:0007094	GO Biological Processes	mitotic spindle assembly checkpoint signaling	-1.50766	3.33941	2.60206	20504	40	614	4	0.651466	0.32467	11789|11799|11920|108989	Apc|Birc5|Atm|Tpr
GO:0071173	GO Biological Processes	spindle assembly checkpoint signaling	-1.50766	3.33941	2.60206	20504	40	614	4	0.651466	0.32467	11789|11799|11920|108989	Apc|Birc5|Atm|Tpr
GO:1903580	GO Biological Processes	positive regulation of ATP metabolic process	-1.50766	3.33941	2.60206	20504	40	614	4	0.651466	0.32467	17709|56312|56490|66129	COX2|Nupr1|Zbtb20|Prxl2c
GO:0030521	GO Biological Processes	androgen receptor signaling pathway	-1.50766	3.33941	2.60206	20504	40	614	4	0.651466	0.32467	22215|74132|93759|232286	Ube3a|Rnf6|Sirt1|Tmf1
GO:0033144	GO Biological Processes	negative regulation of intracellular steroid hormone receptor signaling pathway	-1.50766	3.33941	2.60206	20504	40	614	4	0.651466	0.32467	12753|16392|93759|94186	Clock|Isl1|Sirt1|Strn3
GO:0000381	GO Biological Processes	regulation of alternative mRNA splicing, via spliceosome	-1.50174	2.83001	2.47321	20504	59	614	5	0.814332	0.362695	14265|14359|67039|105559|237859	Fmr1|Fxr1|Rbm25|Mbnl2|Nsrp1
GO:0007264	GO Biological Processes	small GTPase mediated signal transduction	-1.49531	1.57149	2.09173	20504	425	614	20	3.25733	0.7164	12488|12662|12663|17311|19877|19878|26554|57257|59079|67425|73910|74194|75415|75974|75985|108686|109905|211673|226751|329877	Cd2ap|Chm|Chml|Kitl|Rock1|Rock2|Cul3|Vav3|Erbin|Eps8l1|Arhgap18|Rnd3|Arhgap12|Dock11|Rab30|Ccdc88a|Rap1a|Arfgef1|Cdc42bpa|Dennd4c
GO:0060021	GO Biological Processes	roof of mouth development	-1.4938	2.31445	2.32665	20504	101	614	7	1.14007	0.428441	12166|16323|18933|71521|99929|320910|414758	Bmpr1a|Inhba|Prrx1|Pds5a|Tiparp|Itgb8|Zfp950
GO:0032465	GO Biological Processes	regulation of cytokinesis	-1.4938	2.31445	2.32665	20504	101	614	7	1.14007	0.428441	26554|56194|101565|109333|211660|226747|235626	Cul3|Prpf40a|Ccp110|Pkn2|Cspp1|Ahctf1|Setd2
GO:0002244	GO Biological Processes	hematopoietic progenitor cell differentiation	-1.49024	1.96436	2.21834	20504	170	614	10	1.62866	0.510818	12043|16323|19090|19106|68281|68743|109880|232314|268564|381695	Bcl2|Inhba|Prkdc|Eif2ak2|4930430F08Rik|Anln|Braf|Ppp4r2|Zbtb1|N4bp2l2
GO:0032204	GO Biological Processes	regulation of telomere maintenance	-1.48464	2.50456	2.36897	20504	80	614	6	0.977199	0.396986	11920|19360|22589|30877|70640|233789	Atm|Rad50|Atrx|Gnl3|Dcp2|Smg1
GO:0051262	GO Biological Processes	protein tetramerization	-1.48464	2.50456	2.36897	20504	80	614	6	0.977199	0.396986	11829|16518|16661|26556|58800|74112	Aqp4|Kcnj2|Krt10|Homer1|Trpm7|Usp16
GO:0006406	GO Biological Processes	mRNA export from nucleus	-1.47436	2.78284	2.42986	20504	60	614	5	0.814332	0.362695	108989|225160|235626|331401|100042165	Tpr|Thoc1|Setd2|Thoc2|Thoc2l
GO:0071427	GO Biological Processes	mRNA-containing ribonucleoprotein complex export from nucleus	-1.47436	2.78284	2.42986	20504	60	614	5	0.814332	0.362695	108989|225160|235626|331401|100042165	Tpr|Thoc1|Setd2|Thoc2|Thoc2l
GO:0070265	GO Biological Processes	necrotic cell death	-1.47436	2.78284	2.42986	20504	60	614	5	0.814332	0.362695	12389|17709|56312|58800|67245	Cav1|COX2|Nupr1|Trpm7|Peli1
GO:0010657	GO Biological Processes	muscle cell apoptotic process	-1.4738	2.29175	2.29784	20504	102	614	7	1.14007	0.428441	12043|12166|12389|18148|19317|56312|93759	Bcl2|Bmpr1a|Cav1|Npm1|Qk|Nupr1|Sirt1
GO:0006352	GO Biological Processes	DNA-templated transcription, initiation	-1.4738	2.29175	2.29784	20504	102	614	7	1.14007	0.428441	12912|67089|72567|93762|269254|327987|544971	Creb1|Psmc6|Bclaf1|Smarca5|Setx|Med13|Bdp1
GO:0010613	GO Biological Processes	positive regulation of cardiac muscle hypertrophy	-1.47313	3.25796	2.54273	20504	41	614	4	0.651466	0.32467	19055|19877|19878|93759	Ppp3ca|Rock1|Rock2|Sirt1
GO:2000279	GO Biological Processes	negative regulation of DNA biosynthetic process	-1.47313	3.25796	2.54273	20504	41	614	4	0.651466	0.32467	12168|13134|22791|70640	Bmpr2|Dach1|Dnajc2|Dcp2
GO:0097150	GO Biological Processes	neuronal stem cell population maintenance	-1.46983	4.17427	2.73376	20504	24	614	3	0.488599	0.281403	18536|18933|320191	Pcm1|Prrx1|Hook3
GO:0032515	GO Biological Processes	negative regulation of phosphoprotein phosphatase activity	-1.46983	4.17427	2.73376	20504	24	614	3	0.488599	0.281403	19877|19878|665775	Rock1|Rock2|Bod1l
GO:0002320	GO Biological Processes	lymphoid progenitor cell differentiation	-1.46983	4.17427	2.73376	20504	24	614	3	0.488599	0.281403	12043|19090|268564	Bcl2|Prkdc|Zbtb1
GO:0048643	GO Biological Processes	positive regulation of skeletal muscle tissue development	-1.46983	4.17427	2.73376	20504	24	614	3	0.488599	0.281403	12043|17772|72508	Bcl2|Mtm1|Rps6kb1
GO:0015813	GO Biological Processes	L-glutamate transmembrane transport	-1.46983	4.17427	2.73376	20504	24	614	3	0.488599	0.281403	18000|26570|216227	Septin2|Slc7a11|Slc17a8
GO:0009048	GO Biological Processes	dosage compensation by inactivation of X chromosome	-1.46983	4.17427	2.73376	20504	24	614	3	0.488599	0.281403	52615|74355|321000	Suz12|Smchd1|Lrif1
GO:0006091	GO Biological Processes	generation of precursor metabolites and energy	-1.46817	1.56047	2.0588	20504	428	614	20	3.25733	0.7164	12421|17705|17706|17709|17710|17711|17716|17717|17718|17719|17720|17721|17722|18706|56312|56490|66129|67636|73467|74114	Rb1cc1|ATP6|ATP8|COX2|COX3|CYTB|ND1|ND2|ND3|ND4|ND4L|ND5|ND6|Pik3ca|Nupr1|Zbtb20|Prxl2c|Etfrf1|1700066M21Rik|Crot
GO:0048639	GO Biological Processes	positive regulation of developmental growth	-1.45893	1.81326	2.13566	20504	221	614	12	1.9544	0.558646	12043|12166|12168|12912|17772|18992|19090|20403|54214|71175|72508|93759	Bcl2|Bmpr1a|Bmpr2|Creb1|Mtm1|Pou3f2|Prkdc|Itsn2|Golga4|Nipbl|Rps6kb1|Sirt1
GO:0035176	GO Biological Processes	social behavior	-1.44763	2.73722	2.38739	20504	61	614	5	0.814332	0.362695	13488|14265|15567|18536|271564	Drd1|Fmr1|Slc6a4|Pcm1|Vps13a
GO:0007091	GO Biological Processes	metaphase/anaphase transition of mitotic cell cycle	-1.44763	2.73722	2.38739	20504	61	614	5	0.814332	0.362695	11789|11799|11920|26554|108989	Apc|Birc5|Atm|Cul3|Tpr
GO:1902099	GO Biological Processes	regulation of metaphase/anaphase transition of cell cycle	-1.44763	2.73722	2.38739	20504	61	614	5	0.814332	0.362695	11789|11799|11920|26554|108989	Apc|Birc5|Atm|Cul3|Tpr
GO:1903409	GO Biological Processes	reactive oxygen species biosynthetic process	-1.44763	2.73722	2.38739	20504	61	614	5	0.814332	0.362695	11306|17709|26874|53881|93759	Abcb7|COX2|Abcd2|Slc5a3|Sirt1
GO:0014742	GO Biological Processes	positive regulation of muscle hypertrophy	-1.4397	3.18039	2.4852	20504	42	614	4	0.651466	0.32467	19055|19877|19878|93759	Ppp3ca|Rock1|Rock2|Sirt1
GO:0045841	GO Biological Processes	negative regulation of mitotic metaphase/anaphase transition	-1.4397	3.18039	2.4852	20504	42	614	4	0.651466	0.32467	11789|11799|11920|108989	Apc|Birc5|Atm|Tpr
GO:0071174	GO Biological Processes	mitotic spindle checkpoint signaling	-1.4397	3.18039	2.4852	20504	42	614	4	0.651466	0.32467	11789|11799|11920|108989	Apc|Birc5|Atm|Tpr
GO:0030501	GO Biological Processes	positive regulation of bone mineralization	-1.4397	3.18039	2.4852	20504	42	614	4	0.651466	0.32467	12166|12168|14758|67972	Bmpr1a|Bmpr2|Gpm6b|Atp2b1
GO:0043279	GO Biological Processes	response to alkaloid	-1.43955	2.44347	2.30113	20504	82	614	6	0.977199	0.396986	12038|13488|15551|21338|26556|237211	Bche|Drd1|Htr1b|Tacr3|Homer1|Fancb
GO:0009410	GO Biological Processes	response to xenobiotic stimulus	-1.43841	1.64402	2.0562	20504	325	614	16	2.60586	0.642922	11668|12038|12043|12912|13488|15551|16323|19883|22017|57257|74114|109880|109905|214084|218397|237211	Aldh1a1|Bche|Bcl2|Creb1|Drd1|Htr1b|Inhba|Rora|Tpmt|Vav3|Crot|Braf|Rap1a|Slc18a2|Rasa1|Fancb
GO:0061351	GO Biological Processes	neural precursor cell proliferation	-1.43649	1.85523	2.12461	20504	198	614	11	1.79153	0.535306	12140|14365|15245|15567|18536|18992|19883|93761|110829|218772|320191	Fabp7|Fzd3|Hhip|Slc6a4|Pcm1|Pou3f2|Rora|Smarca1|Lims1|Rarb|Hook3
GO:0018210	GO Biological Processes	peptidyl-threonine modification	-1.42807	2.10357	2.19183	20504	127	614	8	1.30293	0.457645	12043|12747|19090|19877|19878|83946|114715|226751	Bcl2|Clk1|Prkdc|Rock1|Rock2|Phip|Spred1|Cdc42bpa
GO:0048638	GO Biological Processes	regulation of developmental growth	-1.42441	1.56278	2.01234	20504	406	614	19	3.09446	0.698848	11789|12043|12166|12168|12912|15567|17772|18706|18992|19090|19735|20346|20403|54214|71175|72508|74132|93759|232339	Apc|Bcl2|Bmpr1a|Bmpr2|Creb1|Slc6a4|Mtm1|Pik3ca|Pou3f2|Prkdc|Rgs2|Sema3a|Itsn2|Golga4|Nipbl|Rps6kb1|Rnf6|Sirt1|Ankrd26
GO:0006312	GO Biological Processes	mitotic recombination	-1.42381	4.0073	2.64343	20504	25	614	3	0.488599	0.281403	19360|67241|226026	Rad50|Smc6|Smc5
GO:1903306	GO Biological Processes	negative regulation of regulated secretory pathway	-1.42381	4.0073	2.64343	20504	25	614	3	0.488599	0.281403	14265|109880|109905	Fmr1|Braf|Rap1a
GO:0016180	GO Biological Processes	snRNA processing	-1.42381	4.0073	2.64343	20504	25	614	3	0.488599	0.281403	18130|72656|236790	Ints6|Ints8|Ints6l
GO:0010965	GO Biological Processes	regulation of mitotic sister chromatid separation	-1.42151	2.69308	2.34577	20504	62	614	5	0.814332	0.362695	11789|11799|11920|26554|108989	Apc|Birc5|Atm|Cul3|Tpr
GO:0010171	GO Biological Processes	body morphogenesis	-1.42151	2.69308	2.34577	20504	62	614	5	0.814332	0.362695	71175|99929|109880|226442|414758	Nipbl|Tiparp|Braf|Zfp281|Zfp950
GO:0051932	GO Biological Processes	synaptic transmission, GABAergic	-1.42151	2.69308	2.34577	20504	62	614	5	0.814332	0.362695	12298|14395|14405|15551|16573	Cacnb4|Gabra2|Gabrg1|Htr1b|Kif5b
GO:0046785	GO Biological Processes	microtubule polymerization	-1.41761	2.41403	2.26796	20504	83	614	6	0.977199	0.396986	11789|12389|18080|100986|219103|328108	Apc|Cav1|Nin|Akap9|Cenpj|Togaram1
GO:0008625	GO Biological Processes	extrinsic apoptotic signaling pathway via death domain receptors	-1.41761	2.41403	2.26796	20504	83	614	6	0.977199	0.396986	11910|12043|19878|26885|83925|97165	Atf3|Bcl2|Rock2|Casp8ap2|Trps1|Hmgb2
GO:0001889	GO Biological Processes	liver development	-1.41105	2.08713	2.16772	20504	128	614	8	1.30293	0.457645	12421|18706|20687|26554|51938|110829|225631|326622	Rb1cc1|Pik3ca|Sp3|Cul3|Ccdc39|Lims1|Onecut2|Upf2
GO:0030048	GO Biological Processes	actin filament-based movement	-1.41105	2.08713	2.16772	20504	128	614	8	1.30293	0.457645	12389|16518|17912|18706|19877|20265|22290|100986	Cav1|Kcnj2|Myo1b|Pik3ca|Rock1|Scn1a|Uty|Akap9
GO:0033046	GO Biological Processes	negative regulation of sister chromatid segregation	-1.40733	3.10643	2.42937	20504	43	614	4	0.651466	0.32467	11789|11799|11920|108989	Apc|Birc5|Atm|Tpr
GO:0033048	GO Biological Processes	negative regulation of mitotic sister chromatid segregation	-1.40733	3.10643	2.42937	20504	43	614	4	0.651466	0.32467	11789|11799|11920|108989	Apc|Birc5|Atm|Tpr
GO:2000816	GO Biological Processes	negative regulation of mitotic sister chromatid separation	-1.40733	3.10643	2.42937	20504	43	614	4	0.651466	0.32467	11789|11799|11920|108989	Apc|Birc5|Atm|Tpr
GO:0040018	GO Biological Processes	positive regulation of multicellular organism growth	-1.40733	3.10643	2.42937	20504	43	614	4	0.651466	0.32467	12043|12912|18992|71175	Bcl2|Creb1|Pou3f2|Nipbl
GO:0097300	GO Biological Processes	programmed necrotic cell death	-1.40733	3.10643	2.42937	20504	43	614	4	0.651466	0.32467	12389|56312|58800|67245	Cav1|Nupr1|Trpm7|Peli1
GO:0042220	GO Biological Processes	response to cocaine	-1.40733	3.10643	2.42937	20504	43	614	4	0.651466	0.32467	13488|15551|21338|26556	Drd1|Htr1b|Tacr3|Homer1
GO:0017145	GO Biological Processes	stem cell division	-1.40733	3.10643	2.42937	20504	43	614	4	0.651466	0.32467	12151|26554|30877|331401	Bmi1|Cul3|Gnl3|Thoc2
GO:0014706	GO Biological Processes	striated muscle tissue development	-1.39963	1.51464	1.96792	20504	463	614	21	3.4202	0.733474	11789|11910|12043|12166|12168|12301|12389|12848|12912|14236|16392|17772|19055|19735|26556|56312|72508|74103|93759|114142|218772	Apc|Atf3|Bcl2|Bmpr1a|Bmpr2|Cacybp|Cav1|Cops2|Creb1|Foxn2|Isl1|Mtm1|Ppp3ca|Rgs2|Homer1|Nupr1|Rps6kb1|Nebl|Sirt1|Foxp2|Rarb
GO:0015844	GO Biological Processes	monoamine transport	-1.39675	2.20527	2.18585	20504	106	614	7	1.14007	0.428441	13488|14758|15551|15567|18546|70839|214084	Drd1|Gpm6b|Htr1b|Slc6a4|Pcp4|P2ry12|Slc18a2
GO:0031123	GO Biological Processes	RNA 3'-end processing	-1.39675	2.20527	2.18585	20504	106	614	7	1.14007	0.428441	18130|20823|52575|72656|214498|236790|380669	Ints6|Ssb|Trmt10c|Ints8|Cdc73|Ints6l|Lin28b
GO:1903313	GO Biological Processes	positive regulation of mRNA metabolic process	-1.39424	2.07095	2.14384	20504	129	614	8	1.30293	0.457645	15473|19317|19877|19878|70640|214498|231464|319817	Rida|Qk|Rock1|Rock2|Dcp2|Cdc73|Cnot6l|Rc3h2
GO:1903900	GO Biological Processes	regulation of viral life cycle	-1.38716	1.96436	2.10362	20504	153	614	9	1.4658	0.485005	12043|14265|19106|19360|21974|75339|109333|218850|235047	Bcl2|Fmr1|Eif2ak2|Rad50|Top2b|Mphosph8|Pkn2|Tasor|Zfp809
GO:0007519	GO Biological Processes	skeletal muscle tissue development	-1.38377	1.81849	2.05398	20504	202	614	11	1.79153	0.535306	11910|12043|12389|12848|14236|17772|19055|26556|56312|72508|114142	Atf3|Bcl2|Cav1|Cops2|Foxn2|Mtm1|Ppp3ca|Homer1|Nupr1|Rps6kb1|Foxp2
GO:0048880	GO Biological Processes	sensory system development	-1.38074	1.52485	1.95081	20504	438	614	20	3.25733	0.7164	11668|11789|12043|12168|12628|16323|16392|19893|20687|70839|71175|71521|100710|114142|114715|216274|218772|224273|225998|229759	Aldh1a1|Apc|Bcl2|Bmpr2|Cfh|Inhba|Isl1|Rpgr|Sp3|P2ry12|Nipbl|Pds5a|Pds5b|Foxp2|Spred1|Cep290|Rarb|Crybg3|Rorb|Olfm3
GO:0090169	GO Biological Processes	regulation of spindle assembly	-1.38004	3.85317	2.55768	20504	26	614	3	0.488599	0.281403	67064|108989|215351	Chmp1b|Tpr|Senp6
GO:0007549	GO Biological Processes	dosage compensation	-1.38004	3.85317	2.55768	20504	26	614	3	0.488599	0.281403	52615|74355|321000	Suz12|Smchd1|Lrif1
GO:1902100	GO Biological Processes	negative regulation of metaphase/anaphase transition of cell cycle	-1.37595	3.03583	2.37515	20504	44	614	4	0.651466	0.32467	11789|11799|11920|108989	Apc|Birc5|Atm|Tpr
GO:0010464	GO Biological Processes	regulation of mesenchymal cell proliferation	-1.37595	3.03583	2.37515	20504	44	614	4	0.651466	0.32467	11855|12166|18933|114142	Arhgap5|Bmpr1a|Prrx1|Foxp2
GO:0045851	GO Biological Processes	pH reduction	-1.37595	3.03583	2.37515	20504	44	614	4	0.651466	0.32467	12043|22215|71900|240283	Bcl2|Ube3a|Tmem106b|Dmxl1
GO:0032007	GO Biological Processes	negative regulation of TOR signaling	-1.37595	3.03583	2.37515	20504	44	614	4	0.651466	0.32467	11920|17772|93759|101148	Atm|Mtm1|Sirt1|Bmt2
GO:0048660	GO Biological Processes	regulation of smooth muscle cell proliferation	-1.37511	1.87608	2.06253	20504	178	614	10	1.62866	0.510818	12166|12168|12389|14679|15551|18706|19090|19737|71785|72508	Bmpr1a|Bmpr2|Cav1|Gnai3|Htr1b|Pik3ca|Prkdc|Rgs5|Pdgfd|Rps6kb1
GO:0016571	GO Biological Processes	histone methylation	-1.37213	1.95161	2.08262	20504	154	614	9	1.4658	0.485005	17765|22589|51869|52615|67367|93759|94246|235626|238247	Mtf2|Atrx|Rif1|Suz12|Paxbp1|Sirt1|Arid4b|Setd2|Arid4a
GO:0051703	GO Biological Processes	biological process involved in intraspecies interaction between organisms	-1.37103	2.60892	2.26495	20504	64	614	5	0.814332	0.362695	13488|14265|15567|18536|271564	Drd1|Fmr1|Slc6a4|Pcm1|Vps13a
GO:0044784	GO Biological Processes	metaphase/anaphase transition of cell cycle	-1.37103	2.60892	2.26495	20504	64	614	5	0.814332	0.362695	11789|11799|11920|26554|108989	Apc|Birc5|Atm|Cul3|Tpr
GO:0007584	GO Biological Processes	response to nutrient	-1.37103	2.60892	2.26495	20504	64	614	5	0.814332	0.362695	11615|11905|12038|16956|19106	Ahcyl|Serpinc1|Bche|Lpl|Eif2ak2
GO:0034976	GO Biological Processes	response to endoplasmic reticulum stress	-1.36593	1.70915	1.9981	20504	254	614	13	2.11726	0.580974	11910|12043|12389|17973|19106|22027|56312|66967|67089|67118|93759|237500|100037258	Atf3|Bcl2|Cav1|Nck1|Eif2ak2|Hsp90b1|Nupr1|Edem3|Psmc6|Bfar|Sirt1|Tmtc3|Dnajc3
GO:0035282	GO Biological Processes	segmentation	-1.35993	2.16443	2.13172	20504	108	614	7	1.14007	0.428441	11920|12166|17765|19090|20346|218850|225164	Atm|Bmpr1a|Mtf2|Prkdc|Sema3a|Tasor|Mib1
GO:0051168	GO Biological Processes	nuclear export	-1.35726	1.93901	2.06178	20504	155	614	9	1.4658	0.485005	18148|20823|24015|56291|108989|225160|235626|331401|100042165	Npm1|Ssb|Abce1|Styx|Tpr|Thoc1|Setd2|Thoc2|Thoc2l
GO:0007569	GO Biological Processes	cell aging	-1.35726	1.93901	2.06178	20504	155	614	9	1.4658	0.485005	11920|12043|12166|12389|18148|19090|67241|93759|226026	Atm|Bcl2|Bmpr1a|Cav1|Npm1|Prkdc|Smc6|Sirt1|Smc5
GO:0035637	GO Biological Processes	multicellular organismal signaling	-1.35726	1.93901	2.06178	20504	155	614	9	1.4658	0.485005	12298|12389|13488|14265|16392|16518|20265|20269|100986	Cacnb4|Cav1|Drd1|Fmr1|Isl1|Kcnj2|Scn1a|Scn3a|Akap9
GO:0033002	GO Biological Processes	muscle cell proliferation	-1.35466	1.70245	1.98316	20504	255	614	13	2.11726	0.580974	11789|12166|12168|12389|14679|15551|18706|19090|19737|67367|71785|72508|93759	Apc|Bmpr1a|Bmpr2|Cav1|Gnai3|Htr1b|Pik3ca|Prkdc|Rgs5|Paxbp1|Pdgfd|Rps6kb1|Sirt1
GO:2000300	GO Biological Processes	regulation of synaptic vesicle exocytosis	-1.35414	2.32982	2.17126	20504	86	614	6	0.977199	0.396986	12298|13488|14265|15551|109880|109905	Cacnb4|Drd1|Fmr1|Htr1b|Braf|Rap1a
GO:0051306	GO Biological Processes	mitotic sister chromatid separation	-1.34663	2.56878	2.22569	20504	65	614	5	0.814332	0.362695	11789|11799|11920|26554|108989	Apc|Birc5|Atm|Cul3|Tpr
GO:0030261	GO Biological Processes	chromosome condensation	-1.34553	2.96837	2.32245	20504	45	614	4	0.651466	0.32467	14211|70099|218914|226026	Smc2|Smc4|Wapl|Smc5
GO:0031577	GO Biological Processes	spindle checkpoint signaling	-1.34553	2.96837	2.32245	20504	45	614	4	0.651466	0.32467	11789|11799|11920|108989	Apc|Birc5|Atm|Tpr
GO:1905819	GO Biological Processes	negative regulation of chromosome separation	-1.34553	2.96837	2.32245	20504	45	614	4	0.651466	0.32467	11789|11799|11920|108989	Apc|Birc5|Atm|Tpr
GO:0046621	GO Biological Processes	negative regulation of organ growth	-1.34553	2.96837	2.32245	20504	45	614	4	0.651466	0.32467	11789|15567|19735|232339	Apc|Slc6a4|Rgs2|Ankrd26
GO:0099003	GO Biological Processes	vesicle-mediated transport in synapse	-1.34347	1.6958	1.96828	20504	256	614	13	2.11726	0.580974	12298|13488|14265|15551|19877|20403|108012|109880|109905|208898|214084|216227|229227	Cacnb4|Drd1|Fmr1|Htr1b|Rock1|Itsn2|Ap1s2|Braf|Rap1a|Unc13c|Slc18a2|Slc17a8|4932438A13Rik
GO:0007043	GO Biological Processes	cell-cell junction assembly	-1.34256	1.92658	2.04109	20504	156	614	9	1.4658	0.485005	12389|12565|19877|19878|22239|75739|109333|215654|227485	Cav1|Cdh9|Rock1|Rock2|Ugt8a|Mpp7|Pkn2|Cdh12|Cdh19
GO:0032970	GO Biological Processes	regulation of actin filament-based process	-1.33639	1.52521	1.90147	20504	416	614	19	3.09446	0.698848	12389|12488|14758|16518|17973|18706|19877|19878|56193|73910|74194|75339|99889|100986|108686|109880|211673|216965|218397	Cav1|Cd2ap|Gpm6b|Kcnj2|Nck1|Pik3ca|Rock1|Rock2|Plek|Arhgap18|Rnd3|Mphosph8|Arfip1|Akap9|Ccdc88a|Braf|Arfgef1|Taok1|Rasa1
GO:1902903	GO Biological Processes	regulation of supramolecular fiber organization	-1.33545	1.54523	1.90752	20504	389	614	18	2.9316	0.68078	11789|12389|17973|18080|18706|19878|22327|56193|73910|75339|99889|100986|108686|109880|211673|216965|218397|328108	Apc|Cav1|Nck1|Nin|Pik3ca|Rock2|Vbp1|Plek|Arhgap18|Mphosph8|Arfip1|Akap9|Ccdc88a|Braf|Arfgef1|Taok1|Rasa1|Togaram1
GO:1901653	GO Biological Processes	cellular response to peptide	-1.33442	1.62107	1.93275	20504	309	614	15	2.443	0.623026	11789|12389|16956|17973|19090|19877|19878|67972|72508|83946|93759|108071|232339|237542|329877	Apc|Cav1|Lpl|Nck1|Prkdc|Rock1|Rock2|Atp2b1|Rps6kb1|Phip|Sirt1|Grm5|Ankrd26|Osbpl8|Dennd4c
GO:0021537	GO Biological Processes	telencephalon development	-1.33237	1.6892	1.95346	20504	257	614	13	2.11726	0.580974	13488|16323|18080|18992|20346|26570|56217|70839|75717|114142|218772|231380|545428	Drd1|Inhba|Nin|Pou3f2|Sema3a|Slc7a11|Pals1|P2ry12|Cul5|Foxp2|Rarb|Uba6|Ccdc141
GO:0010212	GO Biological Processes	response to ionizing radiation	-1.32913	2.00867	2.05043	20504	133	614	8	1.30293	0.457645	11920|12043|12753|18004|19090|21353|71175|93759	Atm|Bcl2|Clock|Nek1|Prkdc|Tank|Nipbl|Sirt1
GO:2001235	GO Biological Processes	positive regulation of apoptotic signaling pathway	-1.32802	1.91431	2.02055	20504	157	614	9	1.4658	0.485005	11910|12389|16323|17973|56312|60599|72567|83925|93759	Atf3|Cav1|Inhba|Nck1|Nupr1|Trp53inp1|Bclaf1|Trps1|Sirt1
GO:0002027	GO Biological Processes	regulation of heart rate	-1.32419	2.12508	2.07876	20504	110	614	7	1.14007	0.428441	12389|16392|16518|20346|21338|93759|100986	Cav1|Isl1|Kcnj2|Sema3a|Tacr3|Sirt1|Akap9
GO:0043266	GO Biological Processes	regulation of potassium ion transport	-1.32419	2.12508	2.07876	20504	110	614	7	1.14007	0.428441	12389|16497|16518|16573|18798|74513|100986	Cav1|Kcnab1|Kcnj2|Kif5b|Plcb4|Neto2|Akap9
GO:0030518	GO Biological Processes	intracellular steroid hormone receptor signaling pathway	-1.32419	2.12508	2.07876	20504	110	614	7	1.14007	0.428441	12753|16392|22215|74132|93759|94186|232286	Clock|Isl1|Ube3a|Rnf6|Sirt1|Strn3|Tmf1
GO:0030330	GO Biological Processes	DNA damage response, signal transduction by p53 class mediator	-1.32277	2.52986	2.18716	20504	66	614	5	0.814332	0.362695	11920|18148|22589|93759|114715	Atm|Npm1|Atrx|Sirt1|Spred1
GO:0021953	GO Biological Processes	central nervous system neuron differentiation	-1.32052	1.77457	1.9679	20504	207	614	11	1.79153	0.535306	13176|13488|15519|16323|16392|18080|19883|20346|56217|67102|110350	Dcc|Drd1|Hsp90aa1|Inhba|Isl1|Nin|Rora|Sema3a|Pals1|D16Ertd472e|Dync2h1
GO:0033047	GO Biological Processes	regulation of mitotic sister chromatid segregation	-1.31601	2.90384	2.27119	20504	46	614	4	0.651466	0.32467	11789|11799|11920|108989	Apc|Birc5|Atm|Tpr
GO:0051985	GO Biological Processes	negative regulation of chromosome segregation	-1.31601	2.90384	2.27119	20504	46	614	4	0.651466	0.32467	11789|11799|11920|108989	Apc|Birc5|Atm|Tpr
GO:0060323	GO Biological Processes	head morphogenesis	-1.31601	2.90384	2.27119	20504	46	614	4	0.651466	0.32467	71175|99929|109880|414758	Nipbl|Tiparp|Braf|Zfp950
GO:0007215	GO Biological Processes	glutamate receptor signaling pathway	-1.31601	2.90384	2.27119	20504	46	614	4	0.651466	0.32467	14265|18823|26556|108071	Fmr1|Plp1|Homer1|Grm5
GO:0071709	GO Biological Processes	membrane assembly	-1.31601	2.90384	2.27119	20504	46	614	4	0.651466	0.32467	12389|68053|217379|331461	Cav1|Ubxn2b|Ubxn2a|Il1rapl1
GO:0030890	GO Biological Processes	positive regulation of B cell proliferation	-1.31601	2.90384	2.27119	20504	46	614	4	0.651466	0.32467	12043|12151|57257|67245	Bcl2|Bmi1|Vav3|Peli1
GO:0032273	GO Biological Processes	positive regulation of protein polymerization	-1.31337	1.99368	2.02758	20504	134	614	8	1.30293	0.457645	11789|12389|15519|17973|18080|99889|100986|328108	Apc|Cav1|Hsp90aa1|Nck1|Nin|Arfip1|Akap9|Togaram1
GO:0006338	GO Biological Processes	chromatin remodeling	-1.30822	1.76604	1.95097	20504	208	614	11	1.79153	0.535306	13990|18148|21969|22589|93761|93762|103554|217578|235626|268281|268564	Smarcad1|Npm1|Top1|Atrx|Smarca1|Smarca5|Psme4|Baz1a|Setd2|Shprh|Zbtb1
GO:1902905	GO Biological Processes	positive regulation of supramolecular fiber organization	-1.30822	1.76604	1.95097	20504	208	614	11	1.79153	0.535306	11789|12389|17973|18080|19878|56193|99889|100986|108686|109880|328108	Apc|Cav1|Nck1|Nin|Rock2|Plek|Arfip1|Akap9|Ccdc88a|Braf|Togaram1
GO:0045017	GO Biological Processes	glycerolipid biosynthetic process	-1.30822	1.76604	1.95097	20504	208	614	11	1.79153	0.535306	12700|16956|18704|18706|67296|67420|213056|217480|233789|380921|382030	Cish|Lpl|Pik3c2a|Pik3ca|Socs4|Far1|Fam126b|Dgkb|Smg1|Dgkh|Cnep1r1
GO:0071482	GO Biological Processes	cellular response to light stimulus	-1.30671	2.10594	2.05271	20504	111	614	7	1.14007	0.428441	14265|17380|18148|19893|60599|93759|268564	Fmr1|Mme|Npm1|Rpgr|Trp53inp1|Sirt1|Zbtb1
GO:0035249	GO Biological Processes	synaptic transmission, glutamatergic	-1.30671	2.10594	2.05271	20504	111	614	7	1.14007	0.428441	12298|13488|15551|26556|108071|208898|216227	Cacnb4|Drd1|Htr1b|Homer1|Grm5|Unc13c|Slc17a8

## Sheet: Table S6
Table S6 Significantly enriched GO terms of upregulated DEGs between HF+DI group mice and HF+Veh group mice about cellular component
Filter condition: P value < 0.05, a minimum count of 3, and an enrichment factor > 1.5
GO	Category	Description	Log(P Value)	Enrichment	Z-score	Total Gene In Library	Gene In GO	Gene In Hit List	Gene In GO And Hit List	Gene Ratio (%)	STDV % In GO	Gene ID	Hits
GO:0005813	GO Cellular Components	centrosome	-9.987	2.72061	7.68172	20504	626	614	51	8.30619	1.11375	11789|11920|12339|12488|14679|16573|18004|18080|18148|18536|19878|19893|20403|26554|52184|66935|67694|68053|68134|71710|74081|75316|76380|76816|77963|100986|101565|104570|105377|108686|109333|170791|211660|214084|216274|218100|218914|219103|225164|232339|234915|237010|268564|319675|320191|320299|321000|381644|382090|545428|665775	Apc|Atm|Capn7|Cd2ap|Gnai3|Kif5b|Nek1|Nin|Npm1|Pcm1|Rock2|Rpgr|Itsn2|Cul3|Odf2l|Cir1|Ift74|Ubxn2b|Upf3b|Lrrcc1|Cep350|Taf1d|Cep112|Sdccag8|Hook1|Akap9|Ccp110|Ppp4r3b|Slf1|Ccdc88a|Pkn2|Rbm39|Cspp1|Slc18a2|Cep290|Zfp322a|Wapl|Cenpj|Mib1|Ankrd26|Cep126|Klhl4|Zbtb1|Cep295|Hook3|Iqcb1|Lrif1|Cep135|Cep162|Ccdc141|Bod1l
GO:0016604	GO Cellular Components	nuclear body	-9.85194	2.55126	7.51445	20504	733	614	56	9.12052	1.16187	11906|12151|12298|14105|14265|17968|18148|18949|19134|19889|20265|20639|22589|26885|27377|30877|51869|52615|56194|56490|56706|59079|66625|66660|66935|67039|67241|67667|67684|68734|70099|71177|72567|72826|73229|73910|74132|74838|76007|93697|93759|104570|109181|109333|170791|210503|218543|224598|225160|226026|228005|237859|244879|268564|269254|329260	Zfhx3|Bmi1|Cacnb4|Srsf10|Fmr1|Ncam2|Npm1|Pnn|Prpf4b|Rp2|Scn1a|Snrpb2|Atrx|Casp8ap2|Yme1l1|Gnl3|Rif1|Suz12|Prpf40a|Zbtb20|Ccnl1|Erbin|Pnisr|Sltm|Cir1|Rbm25|Smc6|Alkbh8|Luc7l3|Ppp4r3a|Smc4|Ints13|Bclaf1|Fam76b|Zfp983|Arhgap18|Rnf6|Naa15|Zmym2|Ice2|Sirt1|Ppp4r3b|Trip11|Pkn2|Rbm39|Zfp677|Srek1|Zfp758|Thoc1|Smc5|Ppig|Nsrp1|Npat|Zbtb1|Setx|Dennd1b
GO:0005815	GO Cellular Components	microtubule organizing center	-9.09729	2.43499	7.12156	20504	768	614	56	9.12052	1.16187	11789|11799|11920|12339|12488|14679|16573|18004|18080|18148|18536|19878|19889|19893|20403|26554|52184|66935|67694|68053|68134|71710|74081|75216|75316|76380|76816|77048|77963|100986|101565|104570|105377|108686|109333|170791|211660|214084|216274|218100|218914|219103|225164|232339|234915|237010|268564|319675|320191|320299|321000|328108|381644|382090|545428|665775	Apc|Birc5|Atm|Capn7|Cd2ap|Gnai3|Kif5b|Nek1|Nin|Npm1|Pcm1|Rock2|Rp2|Rpgr|Itsn2|Cul3|Odf2l|Cir1|Ift74|Ubxn2b|Upf3b|Lrrcc1|Cep350|Cep128|Taf1d|Cep112|Sdccag8|Cep83|Hook1|Akap9|Ccp110|Ppp4r3b|Slf1|Ccdc88a|Pkn2|Rbm39|Cspp1|Slc18a2|Cep290|Zfp322a|Wapl|Cenpj|Mib1|Ankrd26|Cep126|Klhl4|Zbtb1|Cep295|Hook3|Iqcb1|Lrif1|Togaram1|Cep135|Cep162|Ccdc141|Bod1l
GO:0005814	GO Cellular Components	centriole	-5.29218	4.0073	5.92537	20504	125	614	15	2.443	0.623026	11799|18080|18536|19889|74081|75216|76816|77048|101565|108686|216274|219103|319675|381644|382090	Birc5|Nin|Pcm1|Rp2|Cep350|Cep128|Sdccag8|Cep83|Ccp110|Ccdc88a|Cep290|Cenpj|Cep295|Cep135|Cep162
GO:0016607	GO Cellular Components	nuclear speck	-5.27166	2.62869	5.34448	20504	343	614	27	4.39739	0.827463	12298|14105|18148|18949|19134|20639|56194|56706|59079|66625|66935|67039|67684|68734|70099|72567|72826|73910|104570|109181|170791|218543|225160|226026|228005|237859|329260	Cacnb4|Srsf10|Npm1|Pnn|Prpf4b|Snrpb2|Prpf40a|Ccnl1|Erbin|Pnisr|Cir1|Rbm25|Luc7l3|Ppp4r3a|Smc4|Bclaf1|Fam76b|Arhgap18|Ppp4r3b|Trip11|Rbm39|Srek1|Thoc1|Smc5|Ppig|Nsrp1|Dennd1b
GO:0034451	GO Cellular Components	centriolar satellite	-4.63758	3.98279	5.48592	20504	109	614	13	2.11726	0.580974	12488|16573|18004|18536|52184|68134|75316|76816|170791|216274|237010|320191|321000	Cd2ap|Kif5b|Nek1|Pcm1|Odf2l|Upf3b|Taf1d|Sdccag8|Rbm39|Cep290|Klhl4|Hook3|Lrif1
GO:0000785	GO Cellular Components	chromatin	-4.43169	2.06207	4.57097	20504	583	614	36	5.86319	0.948118	12151|12753|12912|13006|13990|14211|14390|19360|21974|22589|26430|50887|51869|52615|71175|71521|71777|72515|72612|75339|77805|83925|93697|93759|93761|93762|97165|100710|105377|108829|217578|218850|218914|226151|226747|268281	Bmi1|Clock|Creb1|Smc3|Smarcad1|Smc2|Gabpa|Rad50|Top2b|Atrx|Parg|Hmgn5|Rif1|Suz12|Nipbl|Pds5a|Ing3|Wdr43|Hpf1|Mphosph8|Esco1|Trps1|Ice2|Sirt1|Smarca1|Smarca5|Hmgb2|Pds5b|Slf1|Jmjd1c|Baz1a|Tasor|Wapl|Slf2|Ahctf1|Shprh
GO:0098687	GO Cellular Components	chromosomal region	-4.37845	2.55171	4.76499	20504	301	614	23	3.74593	0.766311	11789|11799|11920|13006|14265|18000|19360|22589|51869|67117|67241|70099|74355|108989|225160|226026|226747|235072|269254|321000|331401|665775|100042165	Apc|Birc5|Atm|Smc3|Fmr1|Septin2|Rad50|Atrx|Rif1|Dynlt3|Smc6|Smc4|Smchd1|Tpr|Thoc1|Smc5|Ahctf1|Septin7|Setx|Lrif1|Thoc2|Bod1l|Thoc2l
GO:0090734	GO Cellular Components	site of DNA damage	-4.02316	3.99278	5.05477	20504	92	614	11	1.79153	0.535306	13990|19360|51869|67241|72612|74355|75717|105377|226026|226151|237886	Smarcad1|Rad50|Rif1|Smc6|Hpf1|Smchd1|Cul5|Slf1|Smc5|Slf2|Slfn9
GO:0030424	GO Cellular Components	axon	-4.02275	1.873	4.22289	20504	731	614	41	6.67752	1.00743	11668|11789|12488|12565|12628|12647|12912|13176|13488|14105|14265|14359|14365|14395|15519|16497|16573|17380|17968|18080|18546|18948|20265|20269|20346|26556|52882|58800|63993|68810|74132|77767|93759|208898|214084|216227|216238|235072|269254|270163|545428	Aldh1a1|Apc|Cd2ap|Cdh9|Cfh|Chat|Creb1|Dcc|Drd1|Srsf10|Fmr1|Fxr1|Fzd3|Gabra2|Hsp90aa1|Kcnab1|Kif5b|Mme|Ncam2|Nin|Pcp4|Pnmt|Scn1a|Scn3a|Sema3a|Homer1|Rgs7bp|Trpm7|Slc5a7|Nexn|Rnf6|Ermn|Sirt1|Unc13c|Slc18a2|Slc17a8|Eea1|Septin7|Setx|Myo9a|Ccdc141
GO:0000793	GO Cellular Components	condensed chromosome	-3.91072	2.43269	4.40689	20504	302	614	22	3.58306	0.750101	11789|11799|13006|14211|18000|19360|22589|51869|67117|67241|75033|75801|93762|97165|108989|214150|217716|218914|226026|226747|235072|665775	Apc|Birc5|Smc3|Smc2|Septin2|Rad50|Atrx|Rif1|Dynlt3|Smc6|Mei4|4930447C04Rik|Smarca5|Hmgb2|Tpr|Ago3|Mlh3|Wapl|Smc5|Ahctf1|Septin7|Bod1l
GO:0000781	GO Cellular Components	chromosome, telomeric region	-3.90738	3.61018	4.84469	20504	111	614	12	1.9544	0.558646	11920|19360|22589|51869|67241|74355|225160|226026|269254|321000|331401|100042165	Atm|Rad50|Atrx|Rif1|Smc6|Smchd1|Thoc1|Smc5|Setx|Lrif1|Thoc2|Thoc2l
GO:0032039	GO Cellular Components	integrator complex	-3.83329	9.27615	6.17179	20504	18	614	5	0.814332	0.362695	18130|71175|71177|72656|236790	Ints6|Nipbl|Ints13|Ints8|Ints6l
GO:0005819	GO Cellular Components	spindle	-3.73816	2.31345	4.23919	20504	332	614	23	3.74593	0.766311	11799|11920|13006|18000|18080|18148|19878|26554|51869|67117|67241|68053|72425|75216|75316|108989|211660|218914|319675|320139|320299|328108|665775	Birc5|Atm|Smc3|Septin2|Nin|Npm1|Rock2|Cul3|Rif1|Dynlt3|Smc6|Ubxn2b|Katnbl1|Cep128|Taf1d|Tpr|Cspp1|Wapl|Cep295|Ptpn7|Iqcb1|Togaram1|Bod1l
GO:0030289	GO Cellular Components	protein phosphatase 4 complex	-3.59269	20.0365	7.47964	20504	5	614	3	0.488599	0.281403	68734|104570|232314	Ppp4r3a|Ppp4r3b|Ppp4r2
GO:0000228	GO Cellular Components	nuclear chromosome	-3.47468	2.44034	4.10657	20504	260	614	19	3.09446	0.698848	11799|12753|13006|13990|14211|19360|21969|22589|71777|74355|75033|75801|93762|214150|217578|217716|218914|269254|321000	Birc5|Clock|Smc3|Smarcad1|Smc2|Rad50|Top1|Atrx|Ing3|Smchd1|Mei4|4930447C04Rik|Smarca5|Ago3|Baz1a|Mlh3|Wapl|Setx|Lrif1
GO:0070469	GO Cellular Components	respirasome	-3.36852	3.6298	4.4417	20504	92	614	10	1.62866	0.510818	17709|17710|17711|17716|17717|17718|17719|17720|17721|17722	COX2|COX3|CYTB|ND1|ND2|ND3|ND4|ND4L|ND5|ND6
GO:0000242	GO Cellular Components	pericentriolar material	-3.20233	6.95711	5.13041	20504	24	614	5	0.814332	0.362695	18004|18080|18536|100986|320191	Nek1|Nin|Pcm1|Akap9|Hook3
GO:0098803	GO Cellular Components	respiratory chain complex	-3.11643	3.66521	4.24878	20504	82	614	9	1.4658	0.485005	17709|17710|17711|17716|17717|17718|17719|17720|17721	COX2|COX3|CYTB|ND1|ND2|ND3|ND4|ND4L|ND5
GO:0035861	GO Cellular Components	site of double-strand break	-3.07017	3.98736	4.3032	20504	67	614	8	1.30293	0.457645	13990|19360|51869|67241|74355|105377|226026|226151	Smarcad1|Rad50|Rif1|Smc6|Smchd1|Slf1|Smc5|Slf2
GO:0000347	GO Cellular Components	THO complex	-3.06819	14.3118	6.18893	20504	7	614	3	0.488599	0.281403	225160|331401|100042165	Thoc1|Thoc2|Thoc2l
GO:0000445	GO Cellular Components	THO complex part of transcription export complex	-3.06819	14.3118	6.18893	20504	7	614	3	0.488599	0.281403	225160|331401|100042165	Thoc1|Thoc2|Thoc2l
GO:0072686	GO Cellular Components	mitotic spindle	-2.94131	2.69642	3.79677	20504	161	614	13	2.11726	0.580974	13006|18080|26554|67117|67241|72425|75316|108989|218914|319675|320139|320299|328108	Smc3|Nin|Cul3|Dynlt3|Smc6|Katnbl1|Taf1d|Tpr|Wapl|Cep295|Ptpn7|Iqcb1|Togaram1
GO:0035770	GO Cellular Components	ribonucleoprotein granule	-2.82633	2.2708	3.55196	20504	250	614	17	2.76873	0.662154	12753|14265|14359|19877|19878|20639|21969|26900|66222|70640|76850|214150|240255|244871|319817|326622|380601	Clock|Fmr1|Fxr1|Rock1|Rock2|Snrpb2|Top1|Ddx3y|Serpinb1a|Dcp2|Ago4|Ago3|Ythdc2|Zc3h12c|Rc3h2|Upf2|Fastkd5
GO:0005801	GO Cellular Components	cis-Golgi network	-2.82402	3.65963	3.99957	20504	73	614	8	1.30293	0.457645	12068|75985|76983|100986|109181|217379|246179|320191	Bet1|Rab30|Scfd1|Akap9|Trip11|Ubxn2a|Fktn|Hook3
GO:0044326	GO Cellular Components	dendritic spine neck	-2.70748	11.1314	5.34123	20504	9	614	3	0.488599	0.281403	13488|14265|14359	Drd1|Fmr1|Fxr1
GO:0005685	GO Cellular Components	U1 snRNP	-2.66626	7.03034	4.62037	20504	19	614	4	0.651466	0.32467	20639|56194|67684|328110	Snrpb2|Prpf40a|Luc7l3|Prpf39
GO:0030175	GO Cellular Components	filopodium	-2.56922	3.06681	3.60338	20504	98	614	9	1.4658	0.485005	14265|14359|14365|17311|17772|17912|66205|77767|224014	Fmr1|Fxr1|Fzd3|Kitl|Mtm1|Myo1b|Cd302|Ermn|Fgd4
GO:0005677	GO Cellular Components	chromatin silencing complex	-2.5623	10.0182	5.01169	20504	10	614	3	0.488599	0.281403	52615|93759|93762	Suz12|Sirt1|Smarca5
GO:0030672	GO Cellular Components	synaptic vesicle membrane	-2.53539	3.29819	3.64119	20504	81	614	8	1.30293	0.457645	11789|14395|58800|67972|78771|208898|214084|216227	Apc|Gabra2|Trpm7|Atp2b1|Mctp1|Unc13c|Slc18a2|Slc17a8
GO:0099501	GO Cellular Components	exocytic vesicle membrane	-2.53539	3.29819	3.64119	20504	81	614	8	1.30293	0.457645	11789|14395|58800|67972|78771|208898|214084|216227	Apc|Gabra2|Trpm7|Atp2b1|Mctp1|Unc13c|Slc18a2|Slc17a8
GO:0030658	GO Cellular Components	transport vesicle membrane	-2.51079	2.80623	3.4719	20504	119	614	10	1.62866	0.510818	11789|14395|22343|58800|67972|78771|208898|214084|216227|216549	Apc|Gabra2|Lin7c|Trpm7|Atp2b1|Mctp1|Unc13c|Slc18a2|Slc17a8|Aftph
GO:0000775	GO Cellular Components	chromosome, centromeric region	-2.49861	2.31445	3.29856	20504	202	614	14	2.28013	0.602403	11789|11799|13006|14265|18000|22589|67117|67241|70099|108989|226026|226747|235072|665775	Apc|Birc5|Smc3|Fmr1|Septin2|Atrx|Dynlt3|Smc6|Smc4|Tpr|Smc5|Ahctf1|Septin7|Bod1l
GO:0008287	GO Cellular Components	protein serine/threonine phosphatase complex	-2.48212	4.08908	3.80367	20504	49	614	6	0.977199	0.396986	17973|19055|68734|104570|232314|382030	Nck1|Ppp3ca|Ppp4r3a|Ppp4r3b|Ppp4r2|Cnep1r1
GO:1903293	GO Cellular Components	phosphatase complex	-2.48212	4.08908	3.80367	20504	49	614	6	0.977199	0.396986	17973|19055|68734|104570|232314|382030	Nck1|Ppp3ca|Ppp4r3a|Ppp4r3b|Ppp4r2|Cnep1r1
GO:0005747	GO Cellular Components	mitochondrial respiratory chain complex I	-2.48212	4.08908	3.80367	20504	49	614	6	0.977199	0.396986	17716|17717|17718|17719|17720|17721	ND1|ND2|ND3|ND4|ND4L|ND5
GO:0030964	GO Cellular Components	NADH dehydrogenase complex	-2.48212	4.08908	3.80367	20504	49	614	6	0.977199	0.396986	17716|17717|17718|17719|17720|17721	ND1|ND2|ND3|ND4|ND4L|ND5
GO:0045271	GO Cellular Components	respiratory chain complex I	-2.48212	4.08908	3.80367	20504	49	614	6	0.977199	0.396986	17716|17717|17718|17719|17720|17721	ND1|ND2|ND3|ND4|ND4L|ND5
GO:0000922	GO Cellular Components	spindle pole	-2.45685	2.60522	3.36045	20504	141	614	11	1.79153	0.535306	13006|18080|18148|19878|26554|67241|68053|72425|75216|211660|665775	Smc3|Nin|Npm1|Rock2|Cul3|Smc6|Ubxn2b|Katnbl1|Cep128|Cspp1|Bod1l
GO:0005790	GO Cellular Components	smooth endoplasmic reticulum	-2.437	4.77059	3.92257	20504	35	614	5	0.814332	0.362695	14265|16518|18798|22027|100037258	Fmr1|Kcnj2|Plcb4|Hsp90b1|Dnajc3
GO:0031010	GO Cellular Components	ISWI-type complex	-2.43371	9.10749	4.72559	20504	11	614	3	0.488599	0.281403	93761|93762|217578	Smarca1|Smarca5|Baz1a
GO:0097449	GO Cellular Components	astrocyte projection	-2.4213	6.07166	4.18168	20504	22	614	4	0.651466	0.32467	11829|26570|108071|216227	Aqp4|Slc7a11|Grm5|Slc17a8
GO:0005876	GO Cellular Components	spindle microtubule	-2.38024	3.43763	3.53753	20504	68	614	7	1.14007	0.428441	11799|18000|26554|67117|319675|328108|665775	Birc5|Septin2|Cul3|Dynlt3|Cep295|Togaram1|Bod1l
GO:0036464	GO Cellular Components	cytoplasmic ribonucleoprotein granule	-2.35414	2.1591	3.11956	20504	232	614	15	2.443	0.623026	12753|14265|14359|19877|19878|20639|21969|26900|66222|70640|76850|214150|244871|319817|326622	Clock|Fmr1|Fxr1|Rock1|Rock2|Snrpb2|Top1|Ddx3y|Serpinb1a|Dcp2|Ago4|Ago3|Zc3h12c|Rc3h2|Upf2
GO:0097386	GO Cellular Components	glial cell projection	-2.27964	4.39397	3.67924	20504	38	614	5	0.814332	0.362695	11829|14265|26570|108071|216227	Aqp4|Fmr1|Slc7a11|Grm5|Slc17a8
GO:0044327	GO Cellular Components	dendritic spine head	-2.21421	7.70634	4.24963	20504	13	614	3	0.488599	0.281403	13488|14265|52882	Drd1|Fmr1|Rgs7bp
GO:0042405	GO Cellular Components	nuclear inclusion body	-2.21421	7.70634	4.24963	20504	13	614	3	0.488599	0.281403	19386|105377|108989	Ranbp2|Slf1|Tpr
GO:0005641	GO Cellular Components	nuclear envelope lumen	-2.21421	7.70634	4.24963	20504	13	614	3	0.488599	0.281403	12038|12301|67500	Bche|Cacybp|Ccar1
GO:0031965	GO Cellular Components	nuclear membrane	-2.20432	2.07847	2.95898	20504	241	614	15	2.443	0.623026	11789|12043|12421|18536|19386|22791|51869|74132|93759|108989|218397|226747|237542|268564|382030	Apc|Bcl2|Rb1cc1|Pcm1|Ranbp2|Dnajc2|Rif1|Rnf6|Sirt1|Tpr|Rasa1|Ahctf1|Osbpl8|Zbtb1|Cnep1r1
GO:0000803	GO Cellular Components	sex chromosome	-2.1374	4.07246	3.45994	20504	41	614	5	0.814332	0.362695	52615|67241|74355|226026|321000	Suz12|Smc6|Smchd1|Smc5|Lrif1
GO:0000346	GO Cellular Components	transcription export complex	-2.11914	7.15589	4.04817	20504	14	614	3	0.488599	0.281403	225160|331401|100042165	Thoc1|Thoc2|Thoc2l
GO:0016605	GO Cellular Components	PML body	-2.11561	3.07578	3.1853	20504	76	614	7	1.14007	0.428441	22589|26885|67241|74132|76007|93759|226026	Atrx|Casp8ap2|Smc6|Rnf6|Zmym2|Sirt1|Smc5
GO:0044295	GO Cellular Components	axonal growth cone	-2.09294	3.97549	3.39145	20504	42	614	5	0.814332	0.362695	11789|15519|16573|18080|270163	Apc|Hsp90aa1|Kif5b|Nin|Myo9a
GO:0005746	GO Cellular Components	mitochondrial respirasome	-2.08525	3.03583	3.14456	20504	77	614	7	1.14007	0.428441	17711|17716|17717|17718|17719|17720|17721	CYTB|ND1|ND2|ND3|ND4|ND4L|ND5
GO:0005929	GO Cellular Components	cilium	-2.07707	1.55651	2.64773	20504	708	614	33	5.37459	0.910107	12389|13488|16573|17427|18000|18080|18536|19889|19893|21338|26554|51938|52184|67694|68226|75050|75216|76816|77048|100986|101565|108686|110350|211484|216274|216618|219103|234915|235072|271564|320299|328108|382090	Cav1|Drd1|Kif5b|Mns1|Septin2|Nin|Pcm1|Rp2|Rpgr|Tacr3|Cul3|Ccdc39|Odf2l|Ift74|Efcab2|Kif27|Cep128|Sdccag8|Cep83|Akap9|Ccp110|Ccdc88a|Dync2h1|Tsga10|Cep290|Cfap36|Cenpj|Cep126|Septin7|Vps13a|Iqcb1|Togaram1|Cep162
GO:0070161	GO Cellular Components	anchoring junction	-2.07182	1.58049	2.65289	20504	655	614	31	5.04886	0.883614	11789|11829|12140|12168|12389|12488|12565|15567|16518|17765|17973|18706|18949|19055|20265|22343|56217|59079|68810|75739|76816|99526|109333|109700|110829|192216|215654|223272|226751|227485|320910	Apc|Aqp4|Fabp7|Bmpr2|Cav1|Cd2ap|Cdh9|Slc6a4|Kcnj2|Mtf2|Nck1|Pik3ca|Pnn|Ppp3ca|Scn1a|Lin7c|Pals1|Erbin|Nexn|Mpp7|Sdccag8|Usp53|Pkn2|Itga1|Lims1|Tmem47|Cdh12|Itgbl1|Cdc42bpa|Cdh19|Itgb8
GO:0005963	GO Cellular Components	magnesium-dependent protein serine/threonine phosphatase complex	-2.03573	4.77059	3.50785	20504	28	614	4	0.651466	0.32467	19055|68734|104570|232314	Ppp3ca|Ppp4r3a|Ppp4r3b|Ppp4r2
GO:0071004	GO Cellular Components	U2-type prespliceosome	-2.03188	6.67883	3.86562	20504	15	614	3	0.488599	0.281403	56194|67684|328110	Prpf40a|Luc7l3|Prpf39
GO:0071010	GO Cellular Components	prespliceosome	-2.03188	6.67883	3.86562	20504	15	614	3	0.488599	0.281403	56194|67684|328110	Prpf40a|Luc7l3|Prpf39
GO:0005942	GO Cellular Components	phosphatidylinositol 3-kinase complex	-1.98147	4.60609	3.41428	20504	29	614	4	0.651466	0.32467	12700|18704|18706|67296	Cish|Pik3c2a|Pik3ca|Socs4
GO:0005881	GO Cellular Components	cytoplasmic microtubule	-1.9692	2.88591	2.988	20504	81	614	7	1.14007	0.428441	11789|11799|18080|67117|73910|328108|382090	Apc|Birc5|Nin|Dynlt3|Arhgap18|Togaram1|Cep162
GO:0000792	GO Cellular Components	heterochromatin	-1.96148	2.64508	2.9119	20504	101	614	8	1.30293	0.457645	12151|13990|21974|22589|52615|75339|93759|218850	Bmi1|Smarcad1|Top2b|Atrx|Suz12|Mphosph8|Sirt1|Tasor
GO:0043025	GO Cellular Components	neuronal cell body	-1.94279	1.52211	2.513	20504	724	614	33	5.37459	0.910107	11789|12140|12166|12168|12628|12647|13488|14105|14265|14359|14365|14395|15519|16497|16518|17380|17716|18948|20265|20269|21338|21969|26556|52882|58800|63993|67972|77767|94186|100986|109700|214084|216227	Apc|Fabp7|Bmpr1a|Bmpr2|Cfh|Chat|Drd1|Srsf10|Fmr1|Fxr1|Fzd3|Gabra2|Hsp90aa1|Kcnab1|Kcnj2|Mme|ND1|Pnmt|Scn1a|Scn3a|Tacr3|Top1|Homer1|Rgs7bp|Trpm7|Slc5a7|Atp2b1|Ermn|Strn3|Akap9|Itga1|Slc18a2|Slc17a8
GO:0031252	GO Cellular Components	cell leading edge	-1.89602	1.70627	2.54123	20504	411	614	21	3.4202	0.733474	11789|12488|14395|14405|15519|17311|17772|18706|19877|20874|21338|56193|58800|67425|67972|73910|108686|109333|218397|224014|226751	Apc|Cd2ap|Gabra2|Gabrg1|Hsp90aa1|Kitl|Mtm1|Pik3ca|Rock1|Slk|Tacr3|Plek|Trpm7|Eps8l1|Atp2b1|Arhgap18|Ccdc88a|Pkn2|Rasa1|Fgd4|Cdc42bpa
GO:0016342	GO Cellular Components	catenin complex	-1.87969	4.30892	3.23931	20504	31	614	4	0.651466	0.32467	11789|12565|215654|227485	Apc|Cdh9|Cdh12|Cdh19
GO:0035098	GO Cellular Components	ESC/E(Z) complex	-1.87664	5.89308	3.54604	20504	17	614	3	0.488599	0.281403	17765|52615|93759	Mtf2|Suz12|Sirt1
GO:0097729	GO Cellular Components	9+2 motile cilium	-1.83188	2.13567	2.62786	20504	172	614	11	1.79153	0.535306	17427|18000|19893|21338|26554|51938|68226|100986|211484|235072|271564	Mns1|Septin2|Rpgr|Tacr3|Cul3|Ccdc39|Efcab2|Akap9|Tsga10|Septin7|Vps13a
GO:0008305	GO Cellular Components	integrin complex	-1.7859	4.04777	3.07855	20504	33	614	4	0.651466	0.32467	18823|109700|223272|320910	Plp1|Itga1|Itgbl1|Itgb8
GO:0098800	GO Cellular Components	inner mitochondrial membrane protein complex	-1.78554	2.3119	2.63639	20504	130	614	9	1.4658	0.485005	17705|17706|17711|17716|17717|17718|17719|17720|17721	ATP6|ATP8|CYTB|ND1|ND2|ND3|ND4|ND4L|ND5
GO:0001726	GO Cellular Components	ruffle	-1.769	2.18262	2.57973	20504	153	614	10	1.62866	0.510818	11789|12488|15519|17772|19877|56193|58800|67425|73910|218397	Apc|Cd2ap|Hsp90aa1|Mtm1|Rock1|Plek|Trpm7|Eps8l1|Arhgap18|Rasa1
GO:0098889	GO Cellular Components	intrinsic component of presynaptic membrane	-1.74668	3.27393	2.85667	20504	51	614	5	0.814332	0.362695	12565|13488|15551|52882|67972	Cdh9|Drd1|Htr1b|Rgs7bp|Atp2b1
GO:0030285	GO Cellular Components	integral component of synaptic vesicle membrane	-1.74202	5.27276	3.27373	20504	19	614	3	0.488599	0.281403	14395|67972|216227	Gabra2|Atp2b1|Slc17a8
GO:0031616	GO Cellular Components	spindle pole centrosome	-1.68101	5.00912	3.15161	20504	20	614	3	0.488599	0.281403	18148|19878|68053	Npm1|Rock2|Ubxn2b
GO:0098793	GO Cellular Components	presynapse	-1.62498	1.56429	2.22362	20504	491	614	23	3.74593	0.766311	11789|12565|13488|14105|14265|14359|14365|14395|15551|17380|18000|18948|20403|52882|58800|63993|66625|67972|78771|208898|214084|216227|235072	Apc|Cdh9|Drd1|Srsf10|Fmr1|Fxr1|Fzd3|Gabra2|Htr1b|Mme|Septin2|Pnmt|Itsn2|Rgs7bp|Trpm7|Slc5a7|Pnisr|Atp2b1|Mctp1|Unc13c|Slc18a2|Slc17a8|Septin7
GO:0097431	GO Cellular Components	mitotic spindle pole	-1.61848	3.61018	2.79202	20504	37	614	4	0.651466	0.32467	13006|18080|67241|72425	Smc3|Nin|Smc6|Katnbl1
GO:0019898	GO Cellular Components	extrinsic component of membrane	-1.61132	1.72915	2.26907	20504	309	614	16	2.60586	0.642922	11789|12421|12565|12700|14265|14679|16497|18704|18706|22612|67296|108989|215654|216238|227485|271564	Apc|Rb1cc1|Cdh9|Cish|Fmr1|Gnai3|Kcnab1|Pik3c2a|Pik3ca|Yes1|Socs4|Tpr|Cdh12|Eea1|Cdh19|Vps13a
GO:0098636	GO Cellular Components	protein complex involved in cell adhesion	-1.58027	3.51517	2.72658	20504	38	614	4	0.651466	0.32467	18823|109700|223272|320910	Plp1|Itga1|Itgbl1|Itgb8
GO:0032588	GO Cellular Components	trans-Golgi network membrane	-1.58027	3.51517	2.72658	20504	38	614	4	0.651466	0.32467	14348|17912|99889|216549	Fut9|Myo1b|Arfip1|Aftph
GO:1902495	GO Cellular Components	transmembrane transporter complex	-1.57399	1.65136	2.20301	20504	364	614	18	2.9316	0.68078	12298|14395|14405|16497|16518|17711|17716|17717|17718|17719|17720|17721|20265|20269|53881|83493|100986|229759	Cacnb4|Gabra2|Gabrg1|Kcnab1|Kcnj2|CYTB|ND1|ND2|ND3|ND4|ND4L|ND5|Scn1a|Scn3a|Slc5a3|Sacm1l|Akap9|Olfm3
GO:0035145	GO Cellular Components	exon-exon junction complex	-1.56949	4.55375	2.93013	20504	22	614	3	0.488599	0.281403	18949|68134|326622	Pnn|Upf3b|Upf2
GO:0035869	GO Cellular Components	ciliary transition zone	-1.5555	2.60214	2.47468	20504	77	614	6	0.977199	0.396986	18000|18536|19893|216274|216618|320299	Septin2|Pcm1|Rpgr|Cep290|Cfap36|Iqcb1
GO:0120114	GO Cellular Components	Sm-like protein family complex	-1.53143	2.56878	2.4389	20504	78	614	6	0.977199	0.396986	14265|20639|56194|67684|211673|328110	Fmr1|Snrpb2|Prpf40a|Luc7l3|Arfgef1|Prpf39
GO:0000779	GO Cellular Components	condensed chromosome, centromeric region	-1.51379	2.07274	2.27759	20504	145	614	9	1.4658	0.485005	11789|11799|18000|22589|67117|108989|226747|235072|665775	Apc|Birc5|Septin2|Atrx|Dynlt3|Tpr|Ahctf1|Septin7|Bod1l
GO:0005635	GO Cellular Components	nuclear envelope	-1.51365	1.57892	2.11383	20504	423	614	20	3.25733	0.7164	11789|12038|12043|12301|12421|17427|18536|19386|22791|51869|67500|74132|93759|108989|218397|226747|233726|237542|268564|382030	Apc|Bche|Bcl2|Cacybp|Rb1cc1|Mns1|Pcm1|Ranbp2|Dnajc2|Rif1|Ccar1|Rnf6|Sirt1|Tpr|Rasa1|Ahctf1|Ipo7|Osbpl8|Zbtb1|Cnep1r1
GO:0032153	GO Cellular Components	cell division site	-1.50174	2.83001	2.47321	20504	59	614	5	0.814332	0.362695	18000|68743|72425|109333|235072	Septin2|Anln|Katnbl1|Pkn2|Septin7
GO:0098978	GO Cellular Components	glutamatergic synapse	-1.50116	1.67494	2.13463	20504	319	614	16	2.60586	0.642922	12298|12565|13488|14265|14359|18798|19055|19878|26556|52882|59079|67972|100986|109905|217480|331461	Cacnb4|Cdh9|Drd1|Fmr1|Fxr1|Plcb4|Ppp3ca|Rock2|Homer1|Rgs7bp|Erbin|Atp2b1|Akap9|Rap1a|Dgkb|Il1rapl1
GO:0000139	GO Cellular Components	Golgi membrane	-1.49828	1.74447	2.1554	20504	268	614	14	2.28013	0.602403	12068|12389|14679|70415|73124|75965|76184|76983|81003|83493|97884|99889|211673|246179	Bet1|Cav1|Gnai3|Stk26|Golim4|Zdhhc20|Abca6|Scfd1|Trim23|Sacm1l|B3galnt2|Arfip1|Arfgef1|Fktn
GO:0031514	GO Cellular Components	motile cilium	-1.45935	1.76473	2.12009	20504	246	614	13	2.11726	0.580974	17427|18000|19893|21338|26554|51938|68226|100986|110350|211484|216618|235072|271564	Mns1|Septin2|Rpgr|Tacr3|Cul3|Ccdc39|Efcab2|Akap9|Dync2h1|Tsga10|Cfap36|Septin7|Vps13a
GO:1990351	GO Cellular Components	transporter complex	-1.44564	1.59442	2.04666	20504	377	614	18	2.9316	0.68078	12298|14395|14405|16497|16518|17711|17716|17717|17718|17719|17720|17721|20265|20269|53881|83493|100986|229759	Cacnb4|Gabra2|Gabrg1|Kcnab1|Kcnj2|CYTB|ND1|ND2|ND3|ND4|ND4L|ND5|Scn1a|Scn3a|Slc5a3|Sacm1l|Akap9|Olfm3
GO:0098563	GO Cellular Components	intrinsic component of synaptic vesicle membrane	-1.42381	4.0073	2.64343	20504	25	614	3	0.488599	0.281403	14395|67972|216227	Gabra2|Atp2b1|Slc17a8
GO:0098685	GO Cellular Components	Schaffer collateral - CA1 synapse	-1.41761	2.41403	2.26796	20504	83	614	6	0.977199	0.396986	13176|14265|19055|19878|108071|217480	Dcc|Fmr1|Ppp3ca|Rock2|Grm5|Dgkb
GO:0005868	GO Cellular Components	cytoplasmic dynein complex	-1.38004	3.85317	2.55768	20504	26	614	3	0.488599	0.281403	67117|108989|110350	Dynlt3|Tpr|Dync2h1
GO:0002080	GO Cellular Components	acrosomal membrane	-1.38004	3.85317	2.55768	20504	26	614	3	0.488599	0.281403	12389|17221|109181	Cav1|Cd46|Trip11
GO:0099056	GO Cellular Components	integral component of presynaptic membrane	-1.37595	3.03583	2.37515	20504	44	614	4	0.651466	0.32467	12565|13488|15551|67972	Cdh9|Drd1|Htr1b|Atp2b1
GO:0036064	GO Cellular Components	ciliary basal body	-1.36136	1.86559	2.04362	20504	179	614	10	1.62866	0.510818	18536|19889|19893|52184|76816|100986|108686|216274|219103|328108	Pcm1|Rp2|Rpgr|Odf2l|Sdccag8|Akap9|Ccdc88a|Cep290|Cenpj|Togaram1
GO:0042734	GO Cellular Components	presynaptic membrane	-1.36127	2.03934	2.09672	20504	131	614	8	1.30293	0.457645	12565|13488|15551|20403|52882|67972|208898|235072	Cdh9|Drd1|Htr1b|Itsn2|Rgs7bp|Atp2b1|Unc13c|Septin7
GO:0036126	GO Cellular Components	sperm flagellum	-1.34256	1.92658	2.04109	20504	156	614	9	1.4658	0.485005	17427|18000|19893|21338|26554|68226|211484|235072|271564	Mns1|Septin2|Rpgr|Tacr3|Cul3|Efcab2|Tsga10|Septin7|Vps13a
GO:0070382	GO Cellular Components	exocytic vesicle	-1.33645	1.73476	1.97319	20504	231	614	12	1.9544	0.558646	11789|14395|17380|18000|58800|63993|67972|78771|208898|214084|216227|236643	Apc|Gabra2|Mme|Septin2|Trpm7|Slc5a7|Atp2b1|Mctp1|Unc13c|Slc18a2|Slc17a8|Sytl5
GO:0005681	GO Cellular Components	spliceosomal complex	-1.33294	1.78318	1.98493	20504	206	614	11	1.79153	0.535306	18949|19134|20639|56194|66877|66921|67684|218543|237073|244672|328110	Pnn|Prpf4b|Snrpb2|Prpf40a|Crnkl1|Prpf38b|Luc7l3|Srek1|Rbm41|Cwf19l2|Prpf39
GO:0030532	GO Cellular Components	small nuclear ribonucleoprotein complex	-1.32277	2.52986	2.18716	20504	66	614	5	0.814332	0.362695	20639|56194|67684|211673|328110	Snrpb2|Prpf40a|Luc7l3|Arfgef1|Prpf39
GO:0005778	GO Cellular Components	peroxisomal membrane	-1.31601	2.90384	2.27119	20504	46	614	4	0.651466	0.32467	12389|26874|67420|67452	Cav1|Abcd2|Far1|Pnpla8
GO:0031903	GO Cellular Components	microbody membrane	-1.31601	2.90384	2.27119	20504	46	614	4	0.651466	0.32467	12389|26874|67420|67452	Cav1|Abcd2|Far1|Pnpla8
GO:0030496	GO Cellular Components	midbody	-1.30774	1.82482	1.96918	20504	183	614	10	1.62866	0.510818	11799|14679|18000|22027|30877|67064|68743|72425|109333|234915	Birc5|Gnai3|Septin2|Hsp90b1|Gnl3|Chmp1b|Anln|Katnbl1|Pkn2|Cep126

## Sheet: Table S7
Table S7 KEGG pathways analysis of DEGs between HF+DI and HF+Veh groups
Descrption	ID	Gene number	Gene ratio	class	P Value	All genes with pathway annoation
Herpes simplex infection	ko05168	75	0.137	Human Diseases	9.14049e-23	549
Axon guidance	ko04360	18	0.099	Organismal Systems	0.000249988	182
Cholinergic synapse	ko04725	13	0.11	Organismal Systems	0.000649123	118
Dopaminergic synapse	ko04728	14	0.102	Organismal Systems	0.00086857	137
Glutamatergic synapse	ko04724	12	0.101	Organismal Systems	0.00223657	119
Serotonergic synapse	ko04726	13	0.093	Organismal Systems	0.00310884	140
Signaling pathways regulating pluripotency of stem cells	ko04550	13	0.092	Cellular Processes	0.00330752	141
Axon regeneration	ko04361	10	0.104	Organismal Systems	0.00403074	96
Retrograde endocannabinoid signaling	ko04723	13	0.088	Organismal Systems	0.0050061	148
Phosphatidylinositol signaling system	ko04070	10	0.101	Environmental Information Processing	0.00502492	99
Oxytocin signaling pathway	ko04921	13	0.083	Organismal Systems	0.00815023	157
cAMP signaling pathway	ko04024	16	0.074	Environmental Information Processing	0.00968792	215
GABAergic synapse	ko04727	9	0.096	Organismal Systems	0.010689	94
Mannose type O-glycan biosyntheis	ko00515	4	0.167	Metabolism	0.0129163	24
Morphine addiction	ko05032	9	0.093	Human Diseases	0.0129822	97
Platinum drug resistance	ko01524	8	0.098	Human Diseases	0.0141159	82
Long-term potentiation	ko04720	7	0.104	Organismal Systems	0.014911	67
Amphetamine addiction	ko05031	7	0.103	Human Diseases	0.0160859	68
Choline metabolism in cancer	ko05231	9	0.089	Human Diseases	0.0165846	101
RNA transport	ko03013	13	0.074	Genetic Information Processing	0.0189407	175
Circadian entrainment	ko04713	9	0.087	Organismal Systems	0.0197309	104
Melanogenesis	ko04916	9	0.087	Organismal Systems	0.0197309	104
Estrogen signaling pathway	ko04915	11	0.079	Organismal Systems	0.0204719	140
Colorectal cancer	ko05210	8	0.089	Human Diseases	0.0235438	90
Sphingolipid signaling pathway	ko04071	10	0.08	Environmental Information Processing	0.0236695	125
Focal adhesion	ko04510	14	0.07	Cellular Processes	0.0241499	200
Circadian rhythm	ko04710	4	0.133	Organismal Systems	0.0277716	30
Synaptic vesicle cycle	ko04721	7	0.091	Organismal Systems	0.0297383	77
TGF-beta signaling pathway	ko04350	8	0.084	Environmental Information Processing	0.0312974	95
Long-term depression	ko04730	6	0.092	Organismal Systems	0.0400456	65
Apoptosis - multiple species	ko04215	4	0.114	Cellular Processes	0.0456562	35
Apoptosis - fly	ko04214	5	0.096	Cellular Processes	0.0506323	52
Wnt signaling pathway	ko04310	11	0.068	Environmental Information Processing	0.0511852	162
Gap junction	ko04540	7	0.08	Cellular Processes	0.0522514	87
Longevity regulating pathway - worm	ko04212	7	0.079	Organismal Systems	0.0577635	89
Nicotine addiction	ko05033	4	0.1	Human Diseases	0.0686524	40
Amyotrophic lateral sclerosis (ALS)	ko05014	5	0.088	Human Diseases	0.0699119	57
Non-homologous end-joining	ko03450	2	0.154	Genetic Information Processing	0.0887505	13
Leukocyte transendothelial migration	ko04670	8	0.068	Organismal Systems	0.0887647	118
EGFR tyrosine kinase inhibitor resistance	ko01521	6	0.075	Human Diseases	0.0906989	80
Prostate cancer	ko05215	7	0.069	Human Diseases	0.0981472	101
MicroRNAs in cancer	ko05206	10	0.061	Human Diseases	0.103256	163
Cocaine addiction	ko05030	4	0.083	Human Diseases	0.115455	48
Spliceosome	ko03040	9	0.061	Genetic Information Processing	0.11918	147
Pathways in cancer	ko05200	27	0.049	Human Diseases	0.120878	548
Taste transduction	ko04742	6	0.069	Organismal Systems	0.1225	87
Glycosphingolipid biosynthesis - globo and isoglobo series	ko00603	2	0.125	Metabolism	0.126643	16
Thiamine metabolism	ko00730	2	0.125	Metabolism	0.126643	16
Human cytomegalovirus infection	ko05163	14	0.054	Human Diseases	0.130793	258
Thyroid hormone synthesis	ko04918	5	0.071	Organismal Systems	0.135976	70
Renal cell carcinoma	ko05211	5	0.071	Human Diseases	0.135976	70
cGMP - PKG signaling pathway	ko04022	10	0.057	Environmental Information Processing	0.144378	175
Inositol phosphate metabolism	ko00562	5	0.068	Metabolism	0.154167	73
Human immunodeficiency virus 1 infection	ko05170	15	0.052	Human Diseases	0.15957	290
Fluid shear stress and atherosclerosis	ko05418	9	0.057	Human Diseases	0.162515	158
Renin secretion	ko04924	5	0.067	Organismal Systems	0.166826	75
Spinocerebellar ataxia	ko05017	6	0.061	Human Diseases	0.187692	99
VEGF signaling pathway	ko04370	4	0.067	Environmental Information Processing	0.20442	60
Chemokine signaling pathway	ko04062	10	0.052	Organismal Systems	0.21026	191
Hedgehog signaling pathway	ko04340	4	0.066	Environmental Information Processing	0.212599	61
Endocrine and other factor-regulated calcium reabsorption	ko04961	4	0.066	Organismal Systems	0.212599	61
Adrenergic signaling in cardiomyocytes	ko04261	8	0.054	Organismal Systems	0.213574	147
Glucagon signaling pathway	ko04922	6	0.058	Organismal Systems	0.218183	104
Alzheimer disease	ko05010	16	0.048	Human Diseases	0.218486	331
Platelet activation	ko04611	7	0.055	Organismal Systems	0.225041	127
Basal cell carcinoma	ko05217	4	0.063	Human Diseases	0.229221	63
Gastric cancer	ko05226	8	0.053	Human Diseases	0.22927	150
ErbB signaling pathway	ko04012	5	0.058	Environmental Information Processing	0.242765	86
Parathyroid hormone synthesis, secretion and action	ko04928	6	0.056	Organismal Systems	0.243696	108
Vasopressin-regulated water reabsorption	ko04962	3	0.068	Organismal Systems	0.24413	44
Glycerolipid metabolism	ko00561	4	0.062	Metabolism	0.246155	65
GnRH secretion	ko04929	4	0.062	Organismal Systems	0.246155	65
Non-small cell lung cancer	ko05223	4	0.06	Human Diseases	0.263354	67
Hippo signaling pathway	ko04390	8	0.051	Environmental Information Processing	0.267379	157
Circadian rhythm - fly	ko04711	1	0.125	Organismal Systems	0.272097	8
Protein export	ko03060	2	0.074	Genetic Information Processing	0.283127	27
Pancreatic secretion	ko04972	6	0.053	Organismal Systems	0.283456	114
Relaxin signaling pathway	ko04926	7	0.051	Organismal Systems	0.284566	137
Longevity regulating pathway - mammal	ko04211	5	0.054	Organismal Systems	0.287527	92
Progesterone-mediated oocyte maturation	ko04914	5	0.054	Organismal Systems	0.29514	93
Cushing syndrome	ko04934	8	0.049	Human Diseases	0.295655	162
Growth hormone synthesis, secretion and action	ko04935	6	0.051	Organismal Systems	0.303858	117
Proteoglycans in cancer	ko05205	10	0.047	Human Diseases	0.306351	211
p53 signaling pathway	ko04115	4	0.056	Cellular Processes	0.307203	72
Carbohydrate digestion and absorption	ko04973	3	0.06	Organismal Systems	0.308115	50
HIF-1 signaling pathway	ko04066	6	0.051	Environmental Information Processing	0.310719	118
Protein processing in endoplasmic reticulum	ko04141	8	0.048	Genetic Information Processing	0.324603	167
Fatty acid elongation	ko00062	2	0.067	Metabolism	0.326731	30
mRNA surveillance pathway	ko03015	5	0.051	Genetic Information Processing	0.33364	98
Gastric acid secretion	ko04971	4	0.053	Organismal Systems	0.333877	75
Bacterial invasion of epithelial cells	ko05100	4	0.053	Human Diseases	0.333877	75
Rap1 signaling pathway	ko04015	12	0.045	Environmental Information Processing	0.336062	265
Mineral absorption	ko04978	3	0.057	Organismal Systems	0.340422	53
Regulation of actin cytoskeleton	ko04810	10	0.046	Cellular Processes	0.342359	218
Pancreatic cancer	ko05212	4	0.052	Human Diseases	0.351724	77
Hepatocellular carcinoma	ko05225	8	0.046	Human Diseases	0.365901	174
Aldosterone synthesis and secretion	ko04925	5	0.049	Organismal Systems	0.372555	103
ABC transporters	ko02010	3	0.053	Environmental Information Processing	0.383298	57
SNARE interactions in vesicular transport	ko04130	2	0.059	Genetic Information Processing	0.383663	34
MAPK signaling pathway - fly	ko04013	4	0.049	Environmental Information Processing	0.387402	81
Salivary secretion	ko04970	4	0.049	Organismal Systems	0.387402	81
Alcoholism	ko05034	9	0.044	Human Diseases	0.392667	203
Biosynthesis of unsaturated fatty acids	ko01040	2	0.057	Metabolism	0.397586	35
Endometrial cancer	ko05213	3	0.051	Human Diseases	0.404516	59
RNA degradation	ko03018	4	0.048	Genetic Information Processing	0.405159	83
FoxO signaling pathway	ko04068	6	0.045	Environmental Information Processing	0.422377	134
mTOR signaling pathway	ko04150	7	0.044	Environmental Information Processing	0.424333	159
Thyroid cancer	ko05216	2	0.054	Human Diseases	0.424981	37
Glycosaminoglycan biosynthesis - keratan sulfate	ko00533	1	0.071	Metabolism	0.42648	14
Insulin secretion	ko04911	4	0.046	Organismal Systems	0.440349	87
Glycosphingolipid biosynthesis - ganglio series	ko00604	1	0.067	Metabolism	0.448827	15
Longevity regulating pathway - multiple species	ko04213	3	0.047	Organismal Systems	0.45652	64
Endocytosis	ko04144	11	0.042	Cellular Processes	0.456947	265
Shigellosis	ko05131	10	0.042	Human Diseases	0.458348	240
Tyrosine metabolism	ko00350	2	0.05	Metabolism	0.464816	40
Aldosterone-regulated sodium reabsorption	ko04960	2	0.05	Organismal Systems	0.464816	40
Hepatitis B	ko05161	7	0.042	Human Diseases	0.468957	166
Ferroptosis	ko04216	2	0.049	Cellular Processes	0.47773	41
Yersinia infection	ko05135	7	0.041	Human Diseases	0.487845	169
Hedgehog signaling pathway - fly	ko04341	2	0.048	Environmental Information Processing	0.490452	42
Nitrogen metabolism	ko00910	1	0.059	Metabolism	0.490951	17
Ubiquitin mediated proteolysis	ko04120	6	0.042	Genetic Information Processing	0.491351	144
Endocrine resistance	ko01522	4	0.043	Human Diseases	0.491889	93
Glutathione metabolism	ko00480	3	0.044	Metabolism	0.49671	68
MAPK signaling pathway	ko04010	12	0.04	Environmental Information Processing	0.503214	300
NOD-like receptor signaling pathway	ko04621	9	0.04	Organismal Systems	0.509313	224
Small cell lung cancer	ko05222	4	0.042	Human Diseases	0.51692	96
Salmonella infection	ko05132	9	0.04	Human Diseases	0.520151	226
Breast cancer	ko05224	6	0.04	Human Diseases	0.524856	149
Neurotrophin signaling pathway	ko04722	5	0.04	Organismal Systems	0.532118	124
Melanoma	ko05218	3	0.041	Human Diseases	0.544757	73
Acute myeloid leukemia	ko05221	3	0.041	Human Diseases	0.544757	73
Apoptosis	ko04210	6	0.039	Cellular Processes	0.551012	153
Sphingolipid metabolism	ko00600	2	0.043	Metabolism	0.55105	47
Glycerophospholipid metabolism	ko00564	4	0.04	Metabolism	0.557306	101
Huntington disease	ko05016	10	0.038	Human Diseases	0.561136	260
Ether lipid metabolism	ko00565	2	0.042	Metabolism	0.562547	48
Proteasome	ko03050	2	0.042	Genetic Information Processing	0.562547	48
Glioma	ko05214	3	0.04	Human Diseases	0.563218	75
Dorso-ventral axis formation	ko04320	1	0.048	Organismal Systems	0.565808	21
Ribosome biogenesis in eukaryotes	ko03008	3	0.039	Genetic Information Processing	0.581218	77
Type II diabetes mellitus	ko04930	2	0.04	Human Diseases	0.584903	50
Arrhythmogenic right ventricular cardiomyopathy (ARVC)	ko05412	3	0.038	Human Diseases	0.59004	78
Parkinson disease	ko05012	5	0.038	Human Diseases	0.594947	133
Amino sugar and nucleotide sugar metabolism	ko00520	2	0.039	Metabolism	0.595761	51
Homologous recombination	ko03440	2	0.039	Genetic Information Processing	0.595761	51
Fanconi anemia pathway	ko03460	2	0.039	Genetic Information Processing	0.595761	51
Neuroactive ligand-receptor interaction	ko04080	14	0.037	Environmental Information Processing	0.598977	374
Phenylalanine metabolism	ko00360	1	0.043	Metabolism	0.599012	23
Tryptophan metabolism	ko00380	2	0.038	Metabolism	0.606405	52
Terpenoid backbone biosynthesis	ko00900	1	0.042	Metabolism	0.614652	24
Mismatch repair	ko03430	1	0.042	Genetic Information Processing	0.614652	24
Apelin signaling pathway	ko04371	5	0.036	Environmental Information Processing	0.627756	138
Vascular smooth muscle contraction	ko04270	5	0.036	Organismal Systems	0.634123	139
Insulin resistance	ko04931	4	0.036	Human Diseases	0.639307	112
Human papillomavirus infection	ko05165	13	0.036	Human Diseases	0.642084	358
Glycosphingolipid biosynthesis - lacto and neolacto series	ko00601	1	0.037	Metabolism	0.658015	27
Peroxisome	ko04146	3	0.034	Cellular Processes	0.66392	87
Toxoplasmosis	ko05145	4	0.034	Human Diseases	0.666555	116
Histidine metabolism	ko00340	1	0.036	Metabolism	0.67136	28
Prolactin signaling pathway	ko04917	3	0.034	Organismal Systems	0.671503	88
Thyroid hormone signaling pathway	ko04919	4	0.034	Organismal Systems	0.679642	118
Regulation of lipolysis in adipocyte	ko04923	2	0.033	Organismal Systems	0.683943	60
RNA polymerase	ko03020	1	0.034	Genetic Information Processing	0.684185	29
Hypertrophic cardiomyopathy (HCM)	ko05410	3	0.033	Human Diseases	0.686292	90
Mucin type O-glycan biosynthesis	ko00512	1	0.033	Metabolism	0.696511	30
Phototransduction - fly	ko04745	1	0.033	Organismal Systems	0.696511	30
Necroptosis	ko04217	6	0.034	Cellular Processes	0.697077	178
Oocyte meiosis	ko04114	4	0.033	Cellular Processes	0.698594	121
Chagas disease (American trypanosomiasis)	ko05142	5	0.033	Human Diseases	0.699642	150
Legionellosis	ko05134	2	0.032	Human Diseases	0.701263	62
Cellular senescence	ko04218	6	0.034	Cellular Processes	0.702206	179
Glyoxylate and dicarboxylate metabolism	ko00630	1	0.032	Metabolism	0.708357	31
Autophagy - animal	ko04140	5	0.033	Cellular Processes	0.710641	152
Cell cycle	ko04110	4	0.033	Cellular Processes	0.710776	123
Complement and coagulation cascades	ko04610	3	0.032	Organismal Systems	0.721077	95
beta-Alanine metabolism	ko00410	1	0.03	Metabolism	0.730684	33
Prion diseases	ko05020	1	0.03	Human Diseases	0.730684	33
AMPK signaling pathway	ko04152	4	0.031	Environmental Information Processing	0.734056	127
Osteoclast differentiation	ko04380	4	0.031	Organismal Systems	0.734056	127
Drug metabolism - other enzymes	ko00983	3	0.031	Metabolism	0.734126	97
IL-17 signaling pathway	ko04657	3	0.03	Organismal Systems	0.74669	99
Inflammatory mediator regulation of TRP channels	ko04750	4	0.031	Organismal Systems	0.755903	131
Starch and sucrose metabolism	ko00500	1	0.028	Metabolism	0.761019	36
RIG-I-like receptor signaling pathway	ko04622	2	0.029	Organismal Systems	0.762807	70
Ras signaling pathway	ko04014	9	0.032	Environmental Information Processing	0.764141	279
Pentose and glucuronate interconversions	ko00040	1	0.027	Metabolism	0.770353	37
Fructose and mannose metabolism	ko00051	1	0.027	Metabolism	0.770353	37
AGE-RAGE signaling pathway in diabetic complications	ko04933	3	0.029	Human Diseases	0.770395	103
Adherens junction	ko04520	2	0.028	Cellular Processes	0.77637	72
Cortisol synthesis and secretion	ko04927	2	0.028	Organismal Systems	0.77637	72
Renin-angiotensin system	ko04614	1	0.026	Organismal Systems	0.779324	38
Drug metabolism - cytochrome P450	ko00982	2	0.027	Metabolism	0.789251	74
Natural killer cell mediated cytotoxicity	ko04650	7	0.031	Organismal Systems	0.78998	228
Various types of N-glycan biosynthesis	ko00513	1	0.025	Metabolism	0.796231	40
Bladder cancer	ko05219	1	0.025	Human Diseases	0.796231	40
Chronic myeloid leukemia	ko05220	2	0.026	Human Diseases	0.807349	77
Insulin signaling pathway	ko04910	4	0.028	Organismal Systems	0.808845	142
Porphyrin and chlorophyll metabolism	ko00860	1	0.023	Metabolism	0.819199	43
C-type lectin receptor signaling pathway	ko04625	3	0.027	Organismal Systems	0.821795	113
[truncated: 71 more rows]

## Sheet: Table S8
Table S8 Predicted KEGG functional pathway at level 1 inferred from 16S rRNA gene sequences using PICRUSt
[truncated: 9 more rows]

[truncated: 3 more sheets: Table S9, Table S10, Table S11]
